# Supplementary material for: Steric Mapping, Ligand Dynamics, and Cycloisomerization Catalysis with Redox Robust MnI/0/‑I Dicarbenes
Source: Organometallics. 2026 Apr 27;45(12):1355–67. doi: 10.1021/acs.organomet.6c00057 (PMC13292348; doi:10.1021/acs.organomet.6c00057)
Supplement: Supplementary file 2 [file om6c00057_si_002.zip]

Archive with 23 entries (20 files):
- comp_SI/
- comp_SI/1_redox_potential_benchmark/
- __MACOSX/comp_SI/._1_redox_potential_benchmark
- comp_SI/.DS_Store
- __MACOSX/comp_SI/._.DS_Store
- comp_SI/2_scaling_factors/
- __MACOSX/comp_SI/._2_scaling_factors
- comp_SI/0_all_coordinates.xyz
- __MACOSX/comp_SI/._0_all_coordinates.xyz
- comp_SI/1_redox_potential_benchmark/.DS_Store
- __MACOSX/comp_SI/1_redox_potential_benchmark/._.DS_Store
- comp_SI/1_redox_potential_benchmark/1a_E0_sorted_by_MAE_from_0a_data.csv.csv
- comp_SI/1_redox_potential_benchmark/0b_functional_benchmark_stats_sorted_by_MAE_only_n1_potentials.csv.csv
- comp_SI/1_redox_potential_benchmark/1b_E0_sorted_by_MAE_from_0b_data.csv.csv
- comp_SI/1_redox_potential_benchmark/0a_functional_benchmark_stats_sorted_by_MAE_all_potentials.csv.csv
- comp_SI/2_scaling_factors/.DS_Store
- __MACOSX/comp_SI/2_scaling_factors/._.DS_Store
- comp_SI/2_scaling_factors/get_scaling_factors.py
- __MACOSX/comp_SI/2_scaling_factors/._get_scaling_factors.py
- comp_SI/2_scaling_factors/orca_scaling_factors_example.inp
- __MACOSX/comp_SI/2_scaling_factors/._orca_scaling_factors_example.inp
- comp_SI/2_scaling_factors/scaling_factors_3c.xlsx
- __MACOSX/comp_SI/2_scaling_factors/._scaling_factors_3c.xlsx
