# Supplementary material for: Steric Mapping, Ligand Dynamics, and Cycloisomerization Catalysis with Redox Robust MnI/0/‑I Dicarbenes
Source: Organometallics. 2026 Apr 27;45(12):1355–67. doi: 10.1021/acs.organomet.6c00057 (PMC13292348; doi:10.1021/acs.organomet.6c00057)
Supplement: Supplementary file 2 [file om6c00057_si_002.zip › comp_SI/0_all_coordinates.xyz]

50
1_h_n0_1_mecn.xyz -2281.869962180908   b3lyp, C: 0, M: 1, <S^2>: 0.0
  Mn    -1.869161    0.000134   -0.312457
  O     -3.790374    2.176318   -1.013312
  O     -0.654253   -0.000821   -3.003154
  N     -1.004236    1.250833    2.005569
  N      0.131687    2.518848    0.657371
  C     -0.707350    1.439388    0.696282
  C     -3.036468    1.334458   -0.755349
  C     -1.110286   -0.000006   -1.931969
  C     -0.354416    2.174345    2.800715
  H     -0.455593    2.198541    3.880870
  C      0.359852    2.976927    1.962639
  H      0.993667    3.822272    2.191735
  C      0.768150    3.113520   -0.570775
  C      1.760699    2.085991   -1.154786
  H      2.544282    1.846694   -0.419974
  H      2.243447    2.499468   -2.053077
  H      1.257548    1.154269   -1.435643
  C     -0.331490    3.489123   -1.586665
  H     -0.875785    2.612735   -1.952535
  H      0.127008    3.985674   -2.454779
  H     -1.054934    4.184360   -1.134895
  C      1.541097    4.397240   -0.196943
  H      0.884667    5.157860    0.251872
  H      1.965957    4.822831   -1.117188
  H      2.377092    4.196935    0.489327
  B     -1.867544    0.000006    2.294199
  H     -2.415996   -0.000022    3.372820
  H     -2.772757   -0.000014    1.400444
  N     -1.004215   -1.250786    2.005509
  N      0.131758   -2.518767    0.657323
  C     -0.707302   -1.439304    0.696217
  C     -0.354411   -2.174299    2.800654
  H     -0.455618   -2.198505    3.880803
  C      0.359866   -2.976881    1.962587
  H      0.993668   -3.822236    2.191684
  C      0.768214   -3.113505   -0.570800
  C      1.760772   -2.086008   -1.154854
  H      2.544420   -1.846761   -0.420092
  H      2.243441   -2.499486   -2.053189
  H      1.257661   -1.154246   -1.435663
  C     -0.331405   -3.489181   -1.586682
  H     -0.875710   -2.612837   -1.952613
  H      0.127109   -3.985777   -2.454763
  H     -1.054852   -4.184391   -1.134874
  C      1.541159   -4.397225   -0.196916
  H      0.884725   -5.157843    0.251896
  H      1.966032   -4.822814   -1.117158
  H      2.377153   -4.196913    0.489354
  O     -3.790478   -2.175976   -1.013353
  C     -3.036511   -1.334163   -0.755412
70
1_ph_n0_1_mecn.xyz -2743.668212238821   b3lyp, C: 0, M: 1, <S^2>: 0.0
  Mn    -1.024382    0.510623    1.188993
  C     -2.892979    0.264050   -1.505557
  H     -2.459402    1.120189   -2.027657
  C     -0.222293   -1.525960   -2.875153
  C     -2.040513   -0.757368   -1.025214
  C     -2.662111   -1.852376   -0.381250
  H     -2.045522   -2.674627   -0.010947
  C     -4.863564   -0.890422   -0.696234
  H     -5.946628   -0.939828   -0.566946
  C     -4.281164    0.205856   -1.345676
  H     -4.910285    1.013043   -1.726397
  C     -1.280750   -2.037308   -3.650047
  H     -2.305058   -1.953350   -3.282521
  C     -4.049189   -1.923187   -0.214382
  H     -4.496405   -2.781990    0.290372
  C      1.077544   -1.668932   -3.412663
  H      1.937318   -1.289422   -2.854121
  C      0.233507   -2.783767   -5.395347
  H      0.407453   -3.265140   -6.359934
  C     -1.065070   -2.657100   -4.890159
  H     -1.913685   -3.040722   -5.461208
  C      1.309542   -2.284883   -4.648025
  H      2.329330   -2.375942   -5.028993
  B     -0.467089   -0.803071   -1.438317
  N      0.331430   -1.542272   -0.292592
  C      1.082384   -2.700441   -0.380662
  H      1.185260   -3.267675   -1.297177
  N      1.157825   -1.915827    1.691961
  C      0.351731   -1.057353    0.979446
  C      1.608604   -2.935521    0.849290
  H      2.255132   -3.737758    1.174379
  N      0.089876    0.675201   -1.453791
  C      0.639784    1.374431   -2.513025
  H      0.724541    0.961816   -3.510391
  C      1.010393    2.593957   -2.043348
  H      1.481228    3.413937   -2.566151
  N      0.666770    2.635364   -0.689521
  C      0.080599    1.442977   -0.330039
  O     -0.061863    1.879772    3.600445
  O     -3.193074    2.551977    0.934973
  O     -2.784496   -1.189201    2.906066
  C     -2.093475   -0.553145    2.227316
  C     -2.346219    1.764355    1.007295
  C     -0.405860    1.333412    2.629039
  C      2.127950    3.295845    1.196538
  H      1.781412    2.445226    1.791721
  H      2.405467    4.108129    1.885154
  H      3.030816    2.983391    0.649951
  C     -0.197058    4.343680    0.930408
  H     -0.979509    4.605312    0.202813
  H      0.081298    5.256001    1.478507
  H     -0.616225    3.642935    1.655817
  C      1.047560    3.787201    0.209050
  C      1.649062    4.937803   -0.632130
  H      2.578184    4.644195   -1.141659
  H      1.896577    5.763818    0.049605
  H      0.936857    5.322472   -1.377591
  C      2.490900   -2.996670    3.514302
  H      1.913119   -3.931280    3.455940
  H      2.809474   -2.865516    4.558109
  H      3.400234   -3.097419    2.904616
  C      1.645848   -1.764506    3.112852
  C      0.454665   -1.681489    4.089541
  H     -0.122935   -0.761693    3.976316
  H      0.834025   -1.704749    5.121971
  H     -0.219782   -2.539655    3.953204
  C      2.549646   -0.514310    3.185581
  H      3.422634   -0.636273    2.526441
  H      2.912294   -0.372181    4.214845
  H      2.018298    0.393396    2.881976
50
2_h_n1_2_mecn.xyz -2281.966208043127   b3lyp, C: -1, M: 2, <S^2>: 0.777
  Mn    -1.627870    0.000280   -0.555833
  O     -3.680147    2.096171   -1.035259
  O     -0.509656   -0.000986   -3.323845
  N     -0.982497    1.252853    2.029478
  N      0.050375    2.577446    0.641622
  C     -0.692998    1.414676    0.706771
  C     -2.858406    1.269113   -0.860303
  C     -0.886781    0.000480   -2.204657
  C     -0.442036    2.282852    2.779634
  H     -0.556252    2.339547    3.857157
  C      0.205521    3.117432    1.922629
  H      0.753204    4.026727    2.127785
  C      0.718859    3.144145   -0.581283
  C      1.744472    2.113081   -1.101364
  H      2.515125    1.920420   -0.338699
  H      2.242116    2.497749   -2.004824
  H      1.258179    1.163366   -1.348172
  C     -0.339649    3.483238   -1.651788
  H     -0.879206    2.590105   -1.978864
  H      0.153877    3.933122   -2.526983
  H     -1.068404    4.208827   -1.258402
  C      1.472256    4.445539   -0.223755
  H      0.796838    5.222656    0.165094
  H      1.935572    4.836913   -1.141035
  H      2.278147    4.276540    0.506006
  B     -1.718363   -0.000189    2.611343
  H     -1.597486   -0.000413    3.829847
  H     -2.903134   -0.000008    2.291029
  N     -0.982736   -1.253194    2.029051
  N      0.050015   -2.577553    0.640875
  C     -0.693130   -1.414645    0.706308
  C     -0.442586   -2.283558    2.778930
  H     -0.556911   -2.340564    3.856428
  C      0.204900   -3.117984    1.921729
  H      0.752378   -4.027454    2.126657
  C      0.718557   -3.143998   -0.582117
  C      1.744337   -2.112900   -1.101801
  H      2.514977   -1.920613   -0.339033
  H      2.241974   -2.497350   -2.005355
  H      1.258212   -1.163017   -1.348304
  C     -0.339876   -3.482733   -1.652813
  H     -0.879195   -2.589476   -1.979881
  H      0.153653   -3.932660   -2.527981
  H     -1.068848   -4.208193   -1.259594
  C      1.471757   -4.445589   -0.224851
  H      0.796164   -5.222725    0.163652
  H      1.935188   -4.836758   -1.142164
  H      2.277542   -4.276915    0.505094
  O     -3.679899   -2.095375   -1.036822
  C     -2.858141   -1.268430   -0.861338
70
2_ph_n1_2_mecn.xyz -2743.764304902492   b3lyp, C: -1, M: 2, <S^2>: 0.777
  Mn     1.790899    0.468831   -0.221439
  O      3.700163   -0.941932    1.566506
  O      3.326060    3.025869   -0.319862
  O      3.139601   -0.763379   -2.565657
  N     -0.461597   -0.638743    1.318159
  N     -0.810683   -0.517190   -1.193113
  N      0.309604    0.913712    2.646852
  N     -0.399355    1.154438   -2.537285
  C      0.062240    0.513275   -1.403523
  C      0.442176    0.384877    1.377364
  C     -1.106096   -0.782716    2.539109
  H     -1.850872   -1.546439    2.725028
  C      0.396242   -2.644395   -0.184605
  C     -2.237308   -2.200565    0.209178
  C      2.947055   -0.371830    0.861720
  C     -0.638075    0.184134    3.369449
  H     -0.910794    0.400417    4.392945
  C      0.954481    2.169674    3.171507
  C      0.694269   -3.154403   -1.464125
  H      0.203036   -2.722734   -2.340109
  C      2.655070    2.053962   -0.269380
  C      1.056168   -3.249992    0.903106
  H      0.854568   -2.893820    1.916618
  C     -2.452990   -3.590629    0.183312
  H     -1.604364   -4.261030    0.035511
  C      2.607431   -0.262841   -1.640939
  C      2.484269    1.988146    3.265751
  H      2.931844    1.828033    2.281531
  H      2.731148    1.128288    3.907335
  H      2.933853    2.888879    3.711380
  C      0.571532    3.342561    2.242061
  H      1.044539    4.272152    2.594274
  H     -0.519868    3.489716    2.241733
  H      0.893968    3.154607    1.213019
  C      0.101577    2.457198   -3.103096
  C     -1.764698   -0.553339   -2.200651
  H     -2.545982   -1.301783   -2.244146
  C      0.424472    2.486415    4.589320
  H      0.680227    1.699592    5.315036
  H     -0.664350    2.643433    4.602275
  H      0.898082    3.417886    4.931622
  C     -3.381082   -1.392395    0.403946
  H     -3.268755   -0.305087    0.432799
  C     -1.521261    0.487924   -3.037157
  H     -2.057807    0.794791   -3.924081
  C     -4.842120   -3.324735    0.533945
  H     -5.838268   -3.754897    0.658298
  C      2.268841   -4.764405   -0.556685
  H      2.990583   -5.571639   -0.699638
  C     -4.660949   -1.933666    0.563925
  H     -5.519362   -1.273964    0.712402
  C      1.980422   -4.288338    0.729709
  H      2.478844   -4.726907    1.598087
  C      1.616125   -4.191353   -1.656899
  H      1.827790   -4.553665   -2.666228
  C     -3.730760   -4.152051    0.342531
  H     -3.855606   -5.237335    0.316442
  C      1.547190    2.297743   -3.619926
  H      2.241630    2.057804   -2.810616
  H      1.873546    3.237154   -4.092215
  H      1.598853    1.498516   -4.375163
  C     -0.001703    3.539322   -2.006034
  H     -1.051341    3.676399   -1.702143
  H      0.373641    4.500955   -2.388568
  H      0.580321    3.263869   -1.120864
  B     -0.754211   -1.518517    0.033547
  C     -0.782826    2.893380   -4.294438
  H     -0.744308    2.174344   -5.126656
  H     -0.402413    3.854221   -4.670399
  H     -1.832548    3.044223   -4.001722
50
3_h_n2_1_mecn.xyz -2282.017065277204   b3lyp, C: -2, M: 1, <S^2>: 0.0
  Mn    -1.506811   -0.000422   -0.649971
  O     -3.633941    2.041817   -0.971578
  O     -0.321277    0.000898   -3.335364
  N     -0.919202    1.251214    2.035944
  N      0.006620    2.631536    0.624916
  C     -0.684427    1.417957    0.694679
  C     -2.769172    1.215703   -0.852881
  C     -0.634022    0.000441   -2.166161
  C     -0.402626    2.302057    2.775542
  H     -0.489897    2.351505    3.856471
  C      0.175132    3.171929    1.906488
  H      0.674156    4.110704    2.103864
  C      0.670423    3.221256   -0.587781
  C      1.778028    2.251857   -1.060008
  H      2.550313    2.144206   -0.281087
  H      2.262190    2.638227   -1.970953
  H      1.348672    1.265672   -1.272693
  C     -0.371348    3.472405   -1.697921
  H     -0.866185    2.538488   -1.978431
  H      0.127010    3.902144   -2.581586
  H     -1.134531    4.188593   -1.353577
  C      1.325408    4.579080   -0.240200
  H      0.590288    5.311393    0.128069
  H      1.771584    4.989635   -1.158093
  H      2.132282    4.482047    0.501672
  B     -1.610662   -0.000605    2.648845
  H     -1.414439   -0.000578    3.864714
  H     -2.821020   -0.000635    2.411261
  N     -0.919125   -1.252285    2.035881
  N      0.007149   -2.632022    0.624547
  C     -0.684440   -1.418730    0.694574
  C     -0.402047   -2.303027    2.775280
  H     -0.489230   -2.352698    3.856206
  C      0.176042   -3.172489    1.906043
  H      0.675463   -4.111077    2.103272
  C      0.671669   -3.220901   -0.588194
  C      1.778641   -2.250500   -1.059860
  H      2.550476   -2.142180   -0.280593
  H      2.263538   -2.636374   -1.970619
  H      1.348441   -1.264697   -1.272689
  C     -0.369548   -3.472320   -1.698763
  H     -0.864586   -2.538546   -1.979391
  H      0.129365   -3.901751   -2.582266
  H     -1.132616   -4.188823   -1.354839
  C      1.327526   -4.578412   -0.241013
  H      0.592868   -5.311317    0.127001
  H      1.773991   -4.988401   -1.159021
  H      2.134329   -4.481101    0.500897
  O     -3.632458   -2.043562   -0.975175
  C     -2.768007   -1.217313   -0.855461
70
3_ph_n2_1_mecn.xyz -2743.813109487272   b3lyp, C: -2, M: 1, <S^2>: 0.0
  Mn     1.841545    0.728470   -0.213401
  O      3.721242   -0.776071    1.515827
  O      3.133184    3.364337   -0.290898
  O      3.153915   -0.664002   -2.478145
  N     -0.367397   -0.646433    1.313722
  N     -0.725080   -0.517447   -1.198431
  N      0.405054    0.863817    2.692141
  N     -0.325609    1.109544   -2.602086
  C      0.133966    0.534132   -1.413372
  C      0.520034    0.401453    1.377462
  C     -0.969263   -0.863887    2.547018
  H     -1.683666   -1.659360    2.721392
  C      0.410573   -2.691945   -0.190035
  C     -2.192190   -2.134996    0.214098
  C      2.971099   -0.148141    0.819049
  C     -0.499174    0.071165    3.408958
  H     -0.735041    0.217652    4.453982
  C      0.966984    2.141937    3.254082
  C      0.676003   -3.226630   -1.468221
  H      0.225237   -2.756536   -2.346271
  C      2.439964    2.373523   -0.233896
  C      1.013963   -3.357408    0.898054
  H      0.832583   -2.992216    1.912574
  C     -2.471505   -3.513534    0.184459
  H     -1.654364   -4.220810    0.030012
  C      2.629768   -0.086479   -1.564293
  C      2.509517    2.100891    3.260436
  H      2.894303    1.982996    2.244229
  H      2.868434    1.258864    3.873434
  H      2.902586    3.033585    3.695793
  C      0.432175    3.321263    2.410285
  H      0.859551    4.271973    2.766813
  H     -0.664889    3.384837    2.496274
  H      0.697892    3.179732    1.356117
  C      0.095994    2.426935   -3.193216
  C     -1.647950   -0.624845   -2.231279
  H     -2.400908   -1.402749   -2.268496
  C      0.497101    2.341249    4.714697
  H      0.845602    1.535583    5.379344
  H     -0.597251    2.421083    4.797686
  H      0.925312    3.283843    5.086655
  C     -3.299823   -1.279606    0.417899
  H     -3.138402   -0.198438    0.449623
  C     -1.410987    0.383316   -3.106253
  H     -1.922431    0.622125   -4.028461
  C     -4.845722   -3.145415    0.548615
  H     -5.859429   -3.531592    0.676667
  C      2.115837   -4.959729   -0.558371
  H      2.771841   -5.821650   -0.699753
  C     -4.601802   -1.763511    0.582673
  H     -5.429634   -1.066874    0.738067
  C      1.855967   -4.464363    0.727499
  H      2.312376   -4.942703    1.598450
  C      1.514288   -4.333047   -1.659240
  H      1.701559   -4.708121   -2.669157
  C     -3.772421   -4.019529    0.348441
  H     -3.944876   -5.098436    0.319127
  C      1.579139    2.381325   -3.617111
  H      2.220303    2.175182   -2.756202
  H      1.865432    3.346626   -4.064604
  H      1.737884    1.594417   -4.371735
  C     -0.167995    3.537356   -2.150800
  H     -1.246555    3.608191   -1.935159
  H      0.168158    4.512671   -2.537302
  H      0.365752    3.316113   -1.219541
  B     -0.676773   -1.499406    0.029572
  C     -0.740875    2.745330   -4.455531
  H     -0.605878    1.992330   -5.247331
  H     -0.399387    3.710931   -4.856879
  H     -1.814833    2.841157   -4.235778
21
fc_n0_1_mecn.xyz -1650.248625216203   b3lyp, C: 0, M: 1, <S^2>: 0.0
  Fe     0.000193    0.001040   -0.000001
  C     -0.000472    1.219417    1.691848
  C      1.159793    0.377238    1.691614
  C      0.717216   -0.986420    1.690543
  C     -0.716497   -0.986966    1.690328
  C     -1.160092    0.376356    1.691274
  C      0.000450    1.219415   -1.691847
  C      1.160078    0.376358   -1.691620
  C      0.716467   -0.986964   -1.690548
  C     -0.717247   -0.986423   -1.690325
  C     -1.159809    0.377235   -1.691262
  H     -0.000882    2.307667    1.683693
  H      2.194631    0.714001    1.683292
  H      1.357216   -1.866560    1.680172
  H     -1.355822   -1.867593    1.679701
  H     -2.195179    0.712340    1.682326
  H      0.000859    2.307666   -1.683695
  H      2.195169    0.712341   -1.683297
  H      1.355803   -1.867588   -1.680187
  H     -1.357241   -1.866564   -1.679700
  H     -2.194644    0.713996   -1.682309
21
fc_p1_2_mecn.xyz -1650.094278075585   b3lyp, C: 1, M: 2, <S^2>: 0.792
  Fe    -0.347774   -0.003093   -0.312198
  C     -0.300322    1.235148    1.388257
  C      0.816197    0.342602    1.469049
  C      0.315460   -0.991767    1.511664
  C     -1.109555   -0.936202    1.454654
  C     -1.497822    0.442037    1.380420
  C     -0.321510    1.192494   -2.046902
  C      0.822088    0.333353   -2.095534
  C      0.363506   -1.016503   -2.102716
  C     -1.063386   -1.003860   -2.056374
  C     -1.494284    0.363714   -2.024288
  H     -0.248827    2.320511    1.339020
  H      1.865742    0.629296    1.461460
  H      0.917781   -1.897881    1.529633
  H     -1.780873   -1.792222    1.443662
  H     -2.517078    0.818449    1.331171
  H     -0.303459    2.279850   -2.026210
  H      1.862148    0.652835   -2.087576
  H      0.994131   -1.903238   -2.091171
  H     -1.708112   -1.879647   -2.027551
  H     -2.524758    0.710327   -1.993123
63
1_ac_ax_n1_1_thf.xyz -2439.609070678428   b3lyp, C: -1, M: 1, <S^2>: 0.0
  Mn    -0.222134    0.397118    0.847178
  O      1.226920    2.863986    0.634974
  O      1.058890   -0.685387    3.273155
  N     -1.029205    1.346745   -1.919679
  N     -2.907226    1.141525   -0.836640
  C     -1.542140    0.979862   -0.713673
  C      1.313489    1.628663    0.645849
  C      0.594158   -0.299340    2.253784
  C     -2.036529    1.782590   -2.763881
  H     -1.839824    2.121012   -3.775746
  C     -3.215283    1.663890   -2.095602
  H     -4.222774    1.889780   -2.419102
  C     -3.962944    0.764262    0.161431
  C     -3.486481   -0.438601    1.001880
  H     -3.266681   -1.300969    0.355441
  H     -4.284920   -0.728175    1.701993
  H     -2.591684   -0.209477    1.595720
  C     -4.294349    1.985016    1.048773
  H     -3.418986    2.324420    1.613804
  H     -5.088288    1.724655    1.766068
  H     -4.655430    2.822686    0.431875
  C     -5.245395    0.322734   -0.588949
  H     -5.967771   -0.063241    0.145161
  H     -5.031205   -0.479031   -1.311737
  H     -5.734350    1.153572   -1.117717
  B      0.433598    1.031527   -2.389117
  H      0.442078    1.021730   -3.615440
  H      1.240301    1.841150   -1.973438
  N      0.756947   -0.424961   -1.895606
  N      0.761819   -2.297083   -0.784389
  C      0.465798   -0.949243   -0.666910
  C      1.267946   -1.396776   -2.736153
  H      1.562457   -1.182845   -3.758073
  C      1.280504   -2.571212   -2.051784
  H      1.593771   -3.555324   -2.372708
  C      0.594363   -3.362704    0.259870
  C      1.823921   -3.348498    1.196074
  H      1.938962   -2.386029    1.704187
  H      1.727150   -4.133500    1.962413
  H      2.740691   -3.546726    0.618995
  C      0.506029   -4.754348   -0.415563
  H      0.263510   -5.500497    0.355355
  H     -0.286919   -4.784812   -1.178021
  H      1.454790   -5.063199   -0.877841
  C     -0.729230   -3.143434    1.021759
  H     -0.776772   -2.157724    1.494859
  H     -1.585547   -3.235737    0.335817
  H     -0.832847   -3.908075    1.806659
  O     -1.247323    2.419193    2.737217
  C     -0.887331    1.607359    1.961137
  C      2.755357    1.039270    0.536129
  H      2.734911    0.102099   -0.038947
  H      3.039631    0.742072    1.564699
  C      3.821426    1.992735   -0.031488
  H      3.528727    2.303897   -1.050064
  H      3.854600    2.914838    0.573165
  C      5.226345    1.361048   -0.080542
  H      5.521746    1.044895    0.936452
  H      5.192695    0.438793   -0.688567
  C      6.297005    2.310190   -0.651983
  H      7.290519    1.834000   -0.675422
  H      6.378611    3.226879   -0.045064
  H      6.047138    2.615220   -1.681515
63
1_ac_axbot_n1_1_thf.xyz -2439.62001520261   b3lyp, C: -1, M: 1, <S^2>: 0.0
  Mn     0.067165   -0.245004    0.704921
  O      1.371530   -1.010052   -1.503446
  O      2.005895    0.945150    2.566411
  N     -2.847886    0.111065    0.793804
  N     -2.728497   -1.571457   -0.582057
  C     -1.957002   -0.663692    0.112047
  C      1.414955   -1.141134   -0.260327
  C      1.270309    0.457302    1.781524
  C     -4.145128   -0.296731    0.540255
  H     -5.004779    0.191764    0.986761
  C     -4.083245   -1.347184   -0.322467
  H     -4.882482   -1.927278   -0.762658
  C     -2.226587   -2.585284   -1.572194
  C     -1.570175   -1.830400   -2.748646
  H     -2.297797   -1.151598   -3.221151
  H     -1.227074   -2.548351   -3.510621
  H     -0.705009   -1.251240   -2.406619
  C     -1.225996   -3.533183   -0.879275
  H     -1.707079   -4.058050   -0.039427
  H     -0.361308   -2.984801   -0.495914
  H     -0.871107   -4.286530   -1.599484
  C     -3.402386   -3.429696   -2.112114
  H     -3.926220   -3.972132   -1.310171
  H     -2.998034   -4.177174   -2.810150
  H     -4.133100   -2.822185   -2.666968
  B     -2.456769    1.332009    1.695054
  H     -3.469404    1.965586    1.960447
  H     -1.899452    0.956079    2.718901
  N     -1.503519    2.238687    0.843923
  N      0.083713    2.894515   -0.492992
  C     -0.410622    1.788444    0.164671
  C     -1.692261    3.591614    0.625377
  H     -2.509592    4.143973    1.076876
  C     -0.706740    4.012514   -0.213038
  H     -0.522229    4.995682   -0.623310
  C      1.218873    2.903683   -1.477780
  C      0.818877    2.030687   -2.687531
  H     -0.109835    2.409799   -3.142570
  H      1.612301    2.062331   -3.451322
  H      0.674885    0.987468   -2.383296
  C      2.498327    2.372158   -0.800425
  H      2.762470    2.988852    0.072561
  H      2.372639    1.337675   -0.470067
  H      3.335273    2.408759   -1.514812
  C      1.488777    4.344643   -1.965731
  H      1.752906    5.020790   -1.138144
  H      2.341472    4.318718   -2.659649
  H      0.632981    4.768447   -2.512445
  O     -0.336504   -2.461590    2.586672
  C     -0.139200   -1.605413    1.796610
  C      2.577265   -2.001923    0.289033
  H      2.460913   -3.025953   -0.116820
  H      2.519292   -2.081507    1.385052
  C      3.960068   -1.452412   -0.122151
  H      4.010211   -1.386035   -1.222099
  H      4.068975   -0.420282    0.258107
  C      5.133445   -2.304584    0.397361
  H      5.075786   -2.373116    1.498336
  H      5.029591   -3.337590    0.019343
  C      6.509508   -1.744764   -0.009486
  H      6.654426   -0.724745    0.382690
  H      6.610123   -1.696655   -1.106211
  H      7.329900   -2.371433    0.375332
76
1_ac_axbot_thf_n1_1_thf.xyz -2671.854708297442   b3lyp, C: -1, M: 1, <S^2>: 0.0
  Mn     0.029677   -0.338520    0.447776
  O     -0.326655    2.321706   -0.491506
  O     -1.690581   -0.932673    2.755007
  N      1.395992   -0.829896   -2.304699
  N      2.885879    0.379667   -1.279601
  C      1.605357   -0.170964   -1.127132
  C     -0.219016    1.622198    0.530952
  C     -1.083120   -0.673926    1.770228
  C      2.488323   -0.729970   -3.148700
  H      2.502836   -1.181071   -4.134753
  C      3.424475    0.014964   -2.515115
  H      4.403585    0.315505   -2.859055
  C      3.757340    1.129982   -0.302221
  C      4.482117    0.102905    0.598871
  H      5.096867   -0.576893   -0.011896
  H      3.772512   -0.497292    1.178285
  H      5.148952    0.622485    1.305234
  C      4.829828    1.951171   -1.069722
  H      5.595414    1.324841   -1.549339
  H      5.352463    2.593711   -0.346337
  H      4.373351    2.601570   -1.831167
  C      2.947274    2.140816    0.524265
  H      3.636786    2.706084    1.169887
  H      2.209916    1.652580    1.156491
  H      2.422800    2.850302   -0.130490
  B      0.169490   -1.669581   -2.766828
  H      0.191357   -1.691470   -3.995719
  H      0.234305   -2.820742   -2.356637
  N     -1.169235   -0.997755   -2.346700
  N     -2.889151   -0.166922   -1.303519
  C     -1.540948   -0.507322   -1.128152
  C     -2.216369   -0.965415   -3.251619
  H     -2.107117   -1.297778   -4.277941
  C     -3.293522   -0.455393   -2.608865
  H     -4.287452   -0.269357   -2.988185
  C     -3.926752    0.216295   -0.276649
  C     -3.439028    1.360943    0.626975
  H     -3.153648    2.236508    0.027147
  H     -4.254114    1.654320    1.306294
  H     -2.582391    1.069047    1.229978
  C     -4.294847   -1.047488    0.536015
  H     -5.056586   -0.803308    1.293334
  H     -4.711304   -1.820155   -0.129360
  H     -3.424380   -1.466892    1.050045
  C     -5.213686    0.728215   -0.976480
  H     -5.004646    1.572817   -1.650633
  H     -5.740700   -0.056036   -1.538483
  H     -5.904518    1.083788   -0.198527
  O      1.870730   -0.503488    2.731480
  C      1.204709   -0.391593    1.756776
  C     -0.292762    2.405939    1.888364
  H      0.611431    2.171298    2.477488
  H     -1.121538    1.985151    2.485522
  C     -0.457762    3.931982    1.781033
  H      0.374735    4.354096    1.190742
  H     -1.376983    4.167529    1.216095
  C     -0.512885    4.632412    3.152653
  H     -1.344493    4.211301    3.746405
  H      0.409521    4.405779    3.717809
  C     -0.683415    6.160011    3.046930
  H     -1.617510    6.419648    2.521879
  H      0.149686    6.613642    2.485042
  H     -0.715204    6.635063    4.040807
  H     -1.486944   -3.318873   -0.536728
  O      0.327595   -2.663629    0.230246
  C      1.599943   -3.349317    0.227493
  C      1.282142   -4.809133    0.587409
  C     -0.128137   -4.987225   -0.015029
  C     -0.765364   -3.611448    0.237931
  H      2.051035   -3.268537   -0.775588
  H      2.264135   -2.858208    0.952778
  H      1.253312   -4.942238    1.681054
  H      2.021957   -5.512029    0.177022
  H     -0.699246   -5.805092    0.448433
  H     -0.059018   -5.185104   -1.096324
  H     -1.267143   -3.569874    1.220468
63
1_ac_eq_ago_n1_1_thf.xyz -2439.61330698499   b3lyp, C: -1, M: 1, <S^2>: 0.0
  Mn    -1.748035   -0.290081    0.882654
  O     -2.499280    1.574173    3.062572
  O     -2.762863   -2.545080    2.615255
  O     -4.509937   -0.219355   -0.046241
  N      0.720590    1.001782   -0.233285
  N      0.598274   -1.512445   -0.469180
  N     -1.036890   -2.750779   -1.214947
  N     -0.826718    2.469012   -0.682107
  C      0.398694    3.023832   -1.066640
  H      0.503622    4.004970   -1.507118
  C      0.154333   -3.313506   -1.678244
  H      0.199714   -4.195720   -2.300920
  C     -2.207701    0.852834    2.181214
  C      1.164557   -2.540185   -1.204348
  H      2.236362   -2.630234   -1.343879
  C     -2.992335   -2.114310   -2.589770
  H     -2.352452   -1.945990   -3.470240
  H     -3.090728   -1.167266   -2.051913
  H     -3.989780   -2.418125   -2.943541
  C     -0.627061    1.200812   -0.145835
  C      1.354982    2.104377   -0.779798
  H      2.428775    2.142366   -0.929210
  H      1.693011   -0.440076    1.285560
  H      2.530765   -0.327949   -0.521586
  C     -1.979173   -1.726248    2.126245
  C     -3.292462   -3.566045   -0.496584
  H     -4.276382   -3.892566   -0.868008
  H     -3.433462   -2.721472    0.177933
  H     -2.853723   -4.392260    0.083670
  C     -0.765917   -1.629750   -0.443507
  C     -2.237122   -4.498350   -2.551153
  H     -3.242526   -4.823035   -2.856471
  H     -1.779168   -5.324207   -1.985807
  H     -1.654723   -4.326715   -3.468481
  C     -2.790479    2.229391   -2.169210
  H     -3.755156    2.663266   -2.475497
  H     -2.966233    1.209564   -1.812392
  H     -2.138229    2.178833   -3.055095
  C     -3.368420   -0.230156    0.272141
  C     -2.386368   -3.218544   -1.693892
  C     -2.138935    3.099794   -1.070849
  C     -1.897735    4.514514   -1.652282
  H     -1.308691    4.496362   -2.580920
  H     -1.402429    5.179671   -0.928368
  H     -2.874887    4.956191   -1.895166
  C     -3.069351    3.260359    0.149094
  H     -3.950011    3.852488   -0.144068
  H     -2.555381    3.790819    0.964444
  H     -3.423634    2.299848    0.526165
  B      1.469062   -0.329381    0.088387
  C     -0.532817   -1.601079    2.700898
  H     -0.025709   -0.739366    2.214502
  H      0.051745   -2.489087    2.399954
  C     -0.505491   -1.415075    4.227132
  H     -1.101333   -0.526521    4.500752
  C      0.914755   -1.267386    4.805661
  H     -1.009380   -2.280680    4.692274
  H      1.414674   -0.406001    4.328020
  H      1.512648   -2.156548    4.536797
  C      0.924819   -1.083889    6.334896
  H      0.364080   -0.181696    6.629646
  H      1.951210   -0.981856    6.722199
  H      0.459232   -1.945195    6.841576
63
1_ac_eq_co_n1_1_thf.xyz -2439.618537287095   b3lyp, C: -1, M: 1, <S^2>: 0.0
  Mn    -1.887951    0.602942    0.981043
  O     -2.378513    2.435575    3.259245
  O     -1.016282   -0.991571    2.651252
  O     -4.563370    1.182869   -0.030781
  N      0.768236    1.493260    0.027653
  N      0.245665   -0.948662   -0.313721
  N     -1.516365   -1.837096   -1.240373
  N     -0.476778    3.211132   -0.468351
  C      0.844939    3.552488   -0.775505
  H      1.139495    4.507192   -1.187788
  C     -0.408589   -2.571254   -1.672779
  H     -0.471944   -3.410598   -2.351069
  C     -2.183423    1.731677    2.337572
  C      0.681728   -2.011580   -1.085858
  H      1.730382   -2.277511   -1.165881
  C     -3.270479   -0.805668   -2.643995
  H     -2.564066   -0.691483   -3.481147
  H     -3.246115    0.110437   -2.046792
  H     -4.282821   -0.922198   -3.061175
  C     -0.527009    1.921296    0.044256
  C      1.611291    2.476008   -0.459885
  H      2.682658    2.330585   -0.549747
  H      1.290995   -0.115804    1.595457
  H      2.350663   -0.122801   -0.108106
  C     -2.182852   -0.821362    2.240847
  C     -3.897451   -2.283001   -0.649584
  H     -4.913202   -2.395291   -1.059112
  H     -3.895070   -1.456162    0.063101
  H     -3.641972   -3.206525   -0.106840
  C     -1.114111   -0.828354   -0.380071
  C     -2.926511   -3.284945   -2.718456
  H     -3.957543   -3.422405   -3.075900
  H     -2.633619   -4.202565   -2.186010
  H     -2.284181   -3.166011   -3.603690
  C     -2.412773    3.376477   -2.001074
  H     -3.283698    3.980567   -2.300318
  H     -2.766166    2.388019   -1.690569
  H     -1.762114    3.252311   -2.881009
  C     -3.462061    0.948117    0.350547
  C     -2.896756   -2.043093   -1.796942
  C     -1.643820    4.077375   -0.858568
  C     -1.140612    5.445590   -1.377880
  H     -0.532607    5.351451   -2.289551
  H     -0.559578    5.988189   -0.616385
  H     -2.016107    6.060907   -1.630565
  C     -2.557833    4.347333    0.354495
  H     -3.323706    5.087471    0.075391
  H     -1.976738    4.753708    1.195843
  H     -3.067182    3.441838    0.688680
  B      1.241414    0.045697    0.388179
  C     -3.306856   -1.636457    2.891466
  H     -2.940082   -2.055205    3.847434
  H     -3.510478   -2.499263    2.230198
  C     -4.612355   -0.851522    3.111989
  H     -4.407818    0.025111    3.752374
  C     -5.726574   -1.700830    3.753303
  H     -4.967839   -0.450070    2.150188
  H     -5.373255   -2.103769    4.719337
  H     -5.930461   -2.577262    3.111775
  C     -7.030507   -0.911220    3.972714
  H     -6.864040   -0.047655    4.637371
  H     -7.811765   -1.539855    4.429112
  H     -7.424845   -0.524677    3.018700
63
1_ac_eq_co_ts_n1_1_thf.xyz -2439.61830764988   b3lyp, C: -1, M: 1, <S^2>: 0.0
  Mn     0.668783   -0.205943    0.654805
  O      1.352226    0.907521    3.315522
  O      1.288852   -2.489305    1.593329
  O     -1.887452    1.198886    0.695929
  N      3.173606    0.344992   -0.799063
  N      1.917751   -1.718108   -1.506439
  N     -0.176362   -1.859571   -2.096363
  N      2.391594    2.358705   -0.521574
  C      3.650920    2.479948   -1.119688
  H      4.104051    3.425811   -1.381026
  C      0.556300   -2.656248   -2.981074
  H      0.113889   -3.211867   -3.796128
  C      1.074764    0.487391    2.252826
  C      1.857869   -2.563614   -2.600823
  H      2.743512   -3.021681   -3.028280
  C     -1.796309   -0.072227   -2.638833
  H     -1.276889    0.149463   -3.584290
  H     -1.379377    0.572033   -1.859076
  H     -2.861277    0.177862   -2.764205
  C      2.092469    1.019953   -0.314012
  C      4.129422    1.218700   -1.285083
  H      5.066299    0.876646   -1.712165
  H      3.499207   -1.699610    0.204297
  H      4.173815   -1.493229   -1.676270
  C      0.219664   -1.847303    1.589194
  C     -2.411730   -1.932828   -0.996932
  H     -3.480975   -1.706340   -1.129119
  H     -2.040881   -1.377077   -0.133484
  H     -2.311463   -3.008783   -0.785276
  C      0.668260   -1.282191   -1.164544
  C     -2.216029   -2.408689   -3.439525
  H     -3.289574   -2.185340   -3.525231
  H     -2.114464   -3.489265   -3.256871
  H     -1.751119   -2.165625   -4.406584
  C      0.281234    3.381465   -1.311482
  H     -0.411988    4.230088   -1.201143
  H     -0.271897    2.456051   -1.121452
  H      0.640267    3.364288   -2.352481
  C     -0.840918    0.636960    0.654294
  C     -1.638497   -1.566450   -2.278528
  C      1.468229    3.531399   -0.334543
  C      2.209444    4.849328   -0.663176
  H      2.532338    4.899998   -1.713465
  H      3.084429    5.002394   -0.013202
  H      1.516876    5.686151   -0.492392
  C      0.985852    3.619434    1.128280
  H      0.404082    4.544256    1.264633
  H      1.841982    3.646697    1.819136
  H      0.348380    2.775096    1.397286
  B      3.274964   -1.213766   -0.890975
  C     -0.972058   -2.439031    2.360344
  H     -0.637995   -3.347713    2.895588
  H     -1.729003   -2.760710    1.623454
  C     -1.630595   -1.454578    3.347714
  H     -0.880141   -1.118034    4.084962
  C     -2.835643   -2.063926    4.090711
  H     -1.957467   -0.553244    2.806448
  H     -2.516491   -2.975736    4.626380
  H     -3.589548   -2.389477    3.351377
  C     -3.482476   -1.083138    5.086696
  H     -2.761191   -0.769999    5.859224
  H     -4.345954   -1.537226    5.598661
  H     -3.835568   -0.173641    4.573706
63
1_ac_eq_n1_1_thf.xyz -2439.619606826173   b3lyp, C: -1, M: 1, <S^2>: 0.0
  Mn    -2.519142    1.167925    0.841258
  O     -2.657719    3.062182    3.115732
  O     -5.077599    0.068969    1.827495
  O     -4.650310    2.604797   -0.547448
  N      0.270013    1.067363    0.380796
  N     -1.008772   -1.062630    0.066900
  N     -2.605621   -1.355270   -1.377822
  N     -0.087252    2.958119   -0.622922
  C      1.292089    2.707789   -0.681655
  H      2.001859    3.377829   -1.147646
  C     -1.690625   -2.405335   -1.545450
  H     -1.816839   -3.196504   -2.271738
  C     -2.582915    2.327835    2.198390
  C     -0.695432   -2.210051   -0.636970
  H      0.194982   -2.797599   -0.435582
  C     -3.646813    0.145020   -3.047454
  H     -2.750318    0.085543   -3.684276
  H     -3.546869    1.013608   -2.389528
  H     -4.521161    0.303799   -3.697582
  C     -0.725891    1.930368    0.034801
  C      1.502533    1.519022   -0.050088
  H      2.425019    0.976005    0.131236
  H     -0.962368    0.127107    1.987433
  H      0.744903   -0.869315    1.565206
  C     -3.836687    0.017225    1.879505
  C     -5.077118   -1.099446   -1.341002
  H     -5.969845   -0.960196   -1.970806
  H     -5.031338   -0.284812   -0.612728
  H     -5.194338   -2.043499   -0.785806
  C     -2.179207   -0.516961   -0.373011
  C     -3.977063   -2.334714   -3.222388
  H     -4.887167   -2.169119   -3.816957
  H     -4.090267   -3.297778   -2.701825
  H     -3.131607   -2.405917   -3.923135
  C     -1.636118    3.673281   -2.413679
  H     -2.143038    4.531009   -2.882390
  H     -2.398654    2.965549   -2.072136
  H     -1.019333    3.177084   -3.179269
  C     -3.772646    2.028545   -0.002721
  C     -3.821592   -1.156319   -2.234564
  C     -0.755166    4.151338   -1.238464
  C      0.304284    5.137027   -1.780111
  H      0.906995    4.698296   -2.589483
  H      0.979021    5.492175   -0.986462
  H     -0.215712    6.013363   -2.193720
  C     -1.594671    4.879065   -0.167040
  H     -2.069527    5.768458   -0.609419
  H     -0.955657    5.208783    0.666948
  H     -2.378653    4.231199    0.235595
  B     -0.181883   -0.236163    1.092746
  C     -3.252116   -1.034972    2.882332
  H     -2.635160   -0.488664    3.620468
  H     -2.536834   -1.673169    2.334332
  C     -4.285879   -1.912629    3.610219
  H     -4.993113   -1.271714    4.165172
  C     -3.642702   -2.921792    4.581906
  H     -4.893977   -2.459568    2.867807
  H     -3.035179   -2.376844    5.327068
  H     -2.936871   -3.566574    4.027309
  C     -4.674502   -3.803705    5.311058
  H     -5.371735   -3.190057    5.905007
  H     -4.187116   -4.515375    5.996922
  H     -5.274962   -4.387090    4.593676
63
1_ac_eq_only_n1_1_thf.xyz -2439.60217230987   b3lyp, C: -1, M: 1, <S^2>: 0.0
  Mn    -0.128820   -0.052134   -0.203213
  O      0.369282    0.132756   -3.149724
  O      0.323916   -0.867699    2.634496
  N     -1.037687   -2.900021   -0.689955
  N     -2.788863   -1.864656    0.087152
  C     -1.465827   -1.667564   -0.293526
  C      0.091209    0.082325   -2.008060
  C      0.092703   -0.457349    1.555499
  C     -2.043670   -3.843470   -0.558901
  H     -1.897158   -4.886968   -0.817165
  C     -3.143044   -3.207023   -0.079911
  H     -4.119590   -3.604621    0.157582
  C     -3.778490   -0.809746    0.495900
  C     -5.144971   -1.455916    0.826221
  H     -5.076427   -2.172381    1.659156
  H     -5.590957   -1.962376   -0.042822
  H     -5.836445   -0.657131    1.131691
  C     -3.285224   -0.081555    1.764572
  H     -2.358579    0.466620    1.578395
  H     -3.117910   -0.802742    2.579713
  H     -4.050514    0.638096    2.095601
  C     -3.976387    0.159298   -0.691508
  H     -3.032616    0.641102   -0.964141
  H     -4.703184    0.942421   -0.422863
  H     -4.368057   -0.386611   -1.564459
  B      0.305956   -3.223046   -1.402472
  H      0.495905   -4.434015   -1.334184
  H      0.241648   -2.880337   -2.582928
  N      1.510451   -2.507170   -0.715352
  N      2.937185   -1.004595   -0.028299
  C      1.591945   -1.195440   -0.341159
  C      2.745292   -3.126440   -0.622342
  H      2.886396   -4.173848   -0.866546
  C      3.641478   -2.200025   -0.199014
  H      4.698245   -2.307770   -0.000640
  C      3.631932    0.292360    0.287216
  C      3.100120    0.879173    1.610659
  H      3.248729    0.166172    2.436175
  H      3.649504    1.803034    1.851260
  H      2.035931    1.113443    1.536160
  C      3.421304    1.256495   -0.900320
  H      3.881693    0.843961   -1.812087
  H      2.354655    1.410774   -1.085364
  H      3.890933    2.229534   -0.687072
  C      5.152913    0.063160    0.455824
  H      5.623299   -0.327129   -0.458952
  H      5.619653    1.033899    0.678176
  H      5.382988   -0.613526    1.292836
  O     -1.324960    1.854207    0.001495
  C     -0.068515    1.865280   -0.013280
  C      0.641963    3.216467    0.063634
  H      1.071235    3.397170   -0.941239
  H      1.515315    3.120409    0.729329
  C     -0.231161    4.412954    0.487855
  H     -1.084028    4.511559   -0.204547
  H     -0.665421    4.215310    1.484046
  C      0.553953    5.738278    0.528226
  H      1.408254    5.636484    1.221439
  H      0.989744    5.934923   -0.467910
  C     -0.311970    6.938725    0.954184
  H     -0.734417    6.785717    1.960763
  H     -1.154540    7.085790    0.258851
  H      0.273426    7.871787    0.974088
63
1_ac_eq_rot_n1_1_thf.xyz -2439.620281940905   b3lyp, C: -1, M: 1, <S^2>: 0.0
  Mn     0.072628    0.711526    0.311110
  O      2.585979    0.260429    1.661961
  O      0.164149    0.787254   -2.607027
  N     -0.252630   -1.450749    2.064939
  N      0.374175   -2.627068    0.350136
  C      0.083865   -1.343829    0.749683
  C      2.084606    0.655310    0.595895
  C      0.113511    0.751884   -1.422946
  C     -0.180968   -2.762659    2.492882
  H     -0.404437   -3.058938    3.513051
  C      0.211931   -3.512173    1.425813
  H      0.388093   -4.576778    1.354745
  C      0.756538   -3.047251   -1.037139
  C     -0.428659   -2.760587   -1.985282
  H     -1.322458   -3.317391   -1.663399
  H     -0.177588   -3.073477   -3.010664
  H     -0.674003   -1.693722   -2.001784
  C      2.022319   -2.278677   -1.469265
  H      1.849226   -1.199345   -1.471188
  H      2.320230   -2.587818   -2.483076
  H      2.856762   -2.492049   -0.783351
  C      1.065152   -4.560412   -1.073244
  H      0.186630   -5.171622   -0.816860
  H      1.893716   -4.828294   -0.400267
  H      1.367132   -4.828099   -2.096281
  B     -0.762798   -0.174245    2.798385
  H     -0.908145   -0.359142    3.994045
  H      0.049531    0.734531    2.586463
  N     -2.083292    0.253157    2.094614
  N     -3.274010    0.889185    0.394514
  C     -1.979060    0.643928    0.794468
  C     -3.399793    0.237191    2.511778
  H     -3.693619   -0.042994    3.518669
  C     -4.159068    0.636342    1.453211
  H     -5.230663    0.763109    1.380063
  C     -3.702510    1.310417   -0.979354
  C     -5.221828    1.590845   -1.002773
  H     -5.816506    0.690815   -0.785139
  H     -5.504575    2.383740   -0.293771
  H     -5.496496    1.931752   -2.011593
  C     -3.393763    0.165089   -1.968523
  H     -3.714693    0.444367   -2.984166
  H     -2.321641   -0.055323   -1.994013
  H     -3.930500   -0.751140   -1.676831
  C     -2.963027    2.607226   -1.372837
  H     -3.296423    2.936669   -2.369139
  H     -3.183380    3.410789   -0.653036
  H     -1.879837    2.458032   -1.401587
  O      0.270377    3.664430    0.440585
  C      0.167761    2.492656    0.392017
  C      3.088082    1.209539   -0.460181
  H      2.901837    2.299790   -0.525132
  H      2.816601    0.821021   -1.456730
  C      4.579433    0.950017   -0.182638
  H      4.853576    1.372665    0.798988
  H      4.754738   -0.138453   -0.103241
  C      5.506645    1.533161   -1.266921
  H      5.234674    1.107881   -2.250079
  H      5.335040    2.621867   -1.348187
  C      7.000002    1.270681   -0.993571
  H      7.311684    1.715232   -0.034103
  H      7.638090    1.698092   -1.783852
  H      7.209615    0.189500   -0.941961
63
1_ac_eq_ts_rot1_n1_1_thf.xyz -2439.60913109533   b3lyp, C: -1, M: 1, <S^2>: 0.0
  Mn    -1.909169    1.142849    1.260763
  O     -1.775247    3.463880    3.097516
  O     -2.383281    0.394359    4.045963
  O     -4.646873    1.880693    0.524169
  N      0.645898    1.437353    0.148111
  N     -0.248464   -0.896604    0.279488
  N     -2.002023   -1.504228   -0.849568
  N     -0.249623    3.120931   -0.891817
  C      1.114646    3.100973   -1.222902
  H      1.580333    3.821948   -1.880900
  C     -0.961235   -2.385517   -1.182710
  H     -1.077596   -3.213933   -1.868017
  C     -1.825242    2.539948    2.375026
  C      0.132027   -1.991402   -0.474151
  H      1.134081   -2.407947   -0.441617
  C     -3.469194   -0.200746   -2.347351
  H     -2.663875   -0.131346   -3.095273
  H     -3.408876    0.674188   -1.693715
  H     -4.434887   -0.176056   -2.875655
  C     -0.541050    2.080873   -0.039677
  C      1.663207    2.040215   -0.566887
  H      2.687656    1.681117   -0.549982
  H     -0.066624    0.477001    2.052554
  H      1.693482   -0.238166    1.366279
  C     -2.487043   -0.011419    2.872464
  C     -4.467035   -1.610955   -0.483468
  H     -5.444695   -1.565835   -0.987721
  H     -4.417924   -0.797971    0.246800
  H     -4.404461   -2.567127    0.056689
  C     -1.556571   -0.574621    0.065763
  C     -3.454998   -2.707154   -2.492397
  H     -4.454237   -2.690186   -2.951429
  H     -3.346398   -3.667985   -1.966668
  H     -2.716119   -2.660980   -3.306272
  C     -2.329477    3.418118   -2.205480
  H     -3.033533    4.154311   -2.623421
  H     -2.891565    2.730280   -1.565595
  H     -1.892665    2.845977   -3.038576
  C     -3.534169    1.579392    0.802696
  C     -3.341279   -1.503462   -1.530380
  C     -1.229273    4.138405   -1.399009
  C     -0.516108    5.151928   -2.320421
  H     -0.073251    4.669075   -3.204750
  H      0.269785    5.711966   -1.791196
  H     -1.259157    5.879673   -2.677451
  C     -1.844995    4.897784   -0.204194
  H     -2.518358    5.686913   -0.573346
  H     -1.060147    5.370440    0.405864
  H     -2.423606    4.222432    0.434433
  B      0.591836    0.163511    1.040982
  C     -2.996878   -1.487644    2.798112
  H     -2.396055   -2.091767    3.505592
  H     -2.863908   -1.919886    1.799034
  C     -4.481301   -1.572836    3.216301
  H     -4.591600   -1.131217    4.222096
  C     -5.043810   -3.007299    3.226515
  H     -5.092198   -0.949877    2.537418
  H     -4.451783   -3.624847    3.925701
  H     -4.909980   -3.461984    2.228791
  C     -6.532201   -3.068775    3.618948
  H     -6.695304   -2.650424    4.625782
  H     -6.907486   -4.104815    3.621806
  H     -7.151513   -2.489625    2.914386
63
1_ac_eq_ts_rot2_n1_1_thf.xyz -2439.612371996807   b3lyp, C: -1, M: 1, <S^2>: 0.0
  Mn    -2.375774    0.693846    0.741245
  O     -2.200169    2.462697    3.108840
  O     -4.019454   -1.746105    1.210252
  O     -4.776096    2.121447   -0.140204
  N      0.343140    0.754521    0.082580
  N     -0.907999   -1.329792   -0.519541
  N     -2.561646   -1.372169   -1.925065
  N     -0.105416    2.765510   -0.603533
  C      1.273568    2.562229   -0.773298
  H      1.943121    3.311962   -1.172492
  C     -1.649737   -2.364037   -2.319598
  H     -1.804981   -3.011399   -3.171750
  C     -2.277635    1.740491    2.181349
  C     -0.615979   -2.325006   -1.434068
  H      0.285282   -2.927893   -1.380374
  C     -3.638653    0.432244   -3.225631
  H     -2.732283    0.524881   -3.844105
  H     -3.566143    1.144467   -2.398114
  H     -4.507846    0.707145   -3.843157
  C     -0.684937    1.635393   -0.076110
  C      1.540937    1.297802   -0.341681
  H      2.481581    0.757461   -0.297007
  H     -0.835000   -0.464820    1.557127
  H      0.887439   -1.329483    0.951792
  C     -3.448424   -0.774256    1.728115
  C     -5.041481   -1.143561   -1.801758
  H     -5.930406   -0.810789   -2.360295
  H     -4.945295   -0.545292   -0.892468
  H     -5.192905   -2.191017   -1.502268
  C     -2.098851   -0.730951   -0.801097
  C     -3.962178   -1.958652   -3.910599
  H     -4.882405   -1.680424   -4.444995
  H     -4.063730   -3.009851   -3.600725
  H     -3.128032   -1.877612   -4.624060
  C     -1.821521    3.709155   -2.116180
  H     -2.353354    4.624191   -2.420013
  H     -2.562463    2.970625   -1.791809
  H     -1.291265    3.309932   -2.994821
  C     -3.795422    1.546738    0.194984
  C     -3.795469   -1.011587   -2.701393
  C     -0.829379    4.024951   -0.977053
  C      0.175163    5.091168   -1.466395
  H      0.712895    4.771250   -2.371614
  H      0.910368    5.351249   -0.689737
  H     -0.381941    6.005090   -1.718523
  C     -1.573580    4.576113    0.258100
  H     -2.045373    5.538711    0.006809
  H     -0.874695    4.741431    1.092189
  H     -2.355002    3.885772    0.591345
  B     -0.061350   -0.657297    0.592768
  C     -3.484219   -0.757848    3.293478
  H     -4.033224    0.154734    3.595562
  H     -2.452377   -0.599730    3.657956
  C     -4.100686   -1.991295    3.977087
  H     -5.138941   -2.128857    3.627892
  C     -4.088890   -1.898943    5.515896
  H     -3.554575   -2.899103    3.663854
  H     -4.638977   -0.994484    5.833326
  H     -3.050015   -1.761820    5.866923
  C     -4.700339   -3.135266    6.202700
  H     -5.750465   -3.278897    5.899235
  H     -4.678731   -3.041660    7.300527
  H     -4.149165   -4.051412    5.933644
63
1_bu_ax_n1_1_thf.xyz -2439.606066013918   b3lyp, C: -1, M: 1, <S^2>: 0.0
  Mn     0.055509   -0.438996   -0.425129
  O     -1.656075   -2.462779   -1.720719
  O      0.047864    1.474764   -2.699412
  N     -1.229909    1.396921    1.702050
  N     -2.830509    1.133279    0.246453
  C     -1.511324    0.751854    0.533917
  C     -1.068834   -1.608243   -1.167328
  C      0.057987    0.725928   -1.797489
  C     -2.308721    2.142918    2.143361
  H     -2.269985    2.735049    3.050840
  C     -3.311800    1.978705    1.250134
  H     -4.303413    2.405607    1.255988
  C     -3.783835    0.626357   -0.810985
  C     -5.043000    1.533769   -0.873530
  H     -4.781088    2.586467   -1.059410
  H     -5.661885    1.473830    0.032767
  H     -5.668643    1.191799   -1.710538
  C     -3.162174    0.677210   -2.221295
  H     -2.322049   -0.002605   -2.349663
  H     -2.819160    1.696522   -2.450813
  H     -3.931183    0.400760   -2.958643
  C     -4.248619   -0.792532   -0.407035
  H     -4.797073   -0.749969    0.546930
  H     -3.408781   -1.481815   -0.284347
  H     -4.925380   -1.204996   -1.171866
  B      0.052699    1.332045    2.583127
  H      0.042549    2.323440    3.307683
  H      0.066270    0.329315    3.280855
  N      1.332150    1.423502    1.701818
  N      2.909626    1.233822    0.208926
  C      1.607189    0.809069    0.518295
  C      2.400964    2.183450    2.142236
  H      2.364925    2.753737    3.063748
  C      3.389795    2.063403    1.226858
  H      4.373217    2.509154    1.227224
  C      3.874720    0.804871   -0.876426
  C      4.553394   -0.511069   -0.428926
  H      3.825282   -1.312134   -0.266188
  H      5.270456   -0.847623   -1.194374
  H      5.107344   -0.352591    0.509458
  C      4.980355    1.884411   -1.052189
  H      5.584341    1.617789   -1.931315
  H      4.549147    2.881411   -1.228772
  H      5.670919    1.940270   -0.199397
  C      3.203423    0.671889   -2.256564
  H      3.979741    0.430556   -2.998461
  H      2.450323   -0.113219   -2.297606
  H      2.732854    1.619768   -2.551517
  O      1.980650   -2.506590   -1.277105
  C      1.284327   -1.620502   -0.946517
  C      0.047570   -1.761917    1.366793
  H     -0.723727   -1.332332    2.021821
  H      1.012152   -1.610363    1.883134
  C     -0.213586   -3.275168    1.258305
  H     -1.214176   -3.462542    0.825382
  H      0.503281   -3.759190    0.568633
  C     -0.139773   -4.020646    2.612640
  H      0.861315   -3.867957    3.056128
  H     -0.858058   -3.563526    3.317737
  C     -0.423909   -5.531667    2.500152
  H      0.297416   -6.021428    1.824792
  H     -1.432948   -5.716723    2.095254
  H     -0.359824   -6.035296    3.478802
63
1_bu_axbot_n1_1_thf.xyz -2439.605772381916   b3lyp, C: -1, M: 1, <S^2>: 0.0
  Mn    -0.000111   -0.078774    0.806337
  O     -0.002448    1.721772    3.181887
  O     -1.724209   -2.013176    2.214424
  N     -1.275793    2.357253   -0.643304
  N     -2.922465    0.937274   -0.613013
  C     -1.600383    1.117246   -0.183153
  C     -0.001765    1.069040    2.211361
  C     -1.147098   -1.199631    1.592913
  C     -2.313854    2.928249   -1.358071
  H     -2.230536    3.906414   -1.818461
  C     -3.347359    2.052944   -1.339147
  H     -4.325208    2.140626   -1.789233
  C     -3.917328   -0.116530   -0.194404
  C     -5.284276    0.108748   -0.891580
  H     -5.955540   -0.706674   -0.584118
  H     -5.202689    0.073930   -1.988410
  H     -5.762287    1.054072   -0.596813
  C     -3.442821   -1.519225   -0.621837
  H     -3.428111   -1.591080   -1.720600
  H     -4.140791   -2.278829   -0.237856
  H     -2.443651   -1.750715   -0.261640
  C     -4.156468    0.029566    1.327973
  H     -3.225874    0.001294    1.899347
  H     -4.814921   -0.774083    1.692154
  H     -4.646752    0.994154    1.533522
  B     -0.003724    3.175627   -0.297693
  H     -0.004899    4.187610   -0.989303
  H     -0.003176    3.482578    0.888747
  N      1.269124    2.359165   -0.644945
  N      2.918534    0.942273   -0.615885
  C      1.596700    1.120139   -0.184283
  C      2.304993    2.931424   -1.361903
  H      2.219149    3.909012   -1.823052
  C      3.340151    2.058066   -1.343766
  H      4.317111    2.147179   -1.795485
  C      3.916480   -0.108530   -0.196837
  C      3.445216   -1.513159   -0.621475
  H      3.428861   -1.586725   -1.720091
  H      4.146001   -2.270186   -0.237525
  H      2.447346   -1.746969   -0.259178
  C      4.156861    0.040334    1.325059
  H      3.227072    0.009283    1.897618
  H      4.818666   -0.760505    1.689363
  H      4.643900    1.006926    1.528881
  C      5.282116    0.119193   -0.895813
  H      5.199428    0.082637   -1.992505
  H      5.758078    1.066118   -0.602881
  H      5.955763   -0.694095   -0.587933
  O      1.729160   -2.006329    2.217442
  C      1.149769   -1.195589    1.594360
  C      0.001325   -1.286725   -1.031488
  H      0.878385   -0.971459   -1.620814
  C      0.002788   -2.824853   -0.952636
  H      0.879430   -3.187647   -0.383790
  H     -0.873569   -3.189451   -0.384521
  C      0.004061   -3.534517   -2.327494
  H     -0.879098   -3.205227   -2.905434
  H      0.886625   -3.202912   -2.905010
  C      0.006073   -5.072687   -2.226653
  H      0.895365   -5.432556   -1.682737
  H      0.006792   -5.549603   -3.220585
  H     -0.882328   -5.434919   -1.682852
  H     -0.876078   -0.973071   -1.621196
63
1_bu_eq_n1_1_thf.xyz -2439.601596864937   b3lyp, C: -1, M: 1, <S^2>: 0.0
  Mn    -0.166610    0.554222   -0.240302
  O     -1.545272    1.017204   -2.844359
  O     -0.376916    1.148024    2.654766
  N      0.033871   -2.063410   -1.735266
  N     -1.226868   -2.686072   -0.072801
  C     -0.483337   -1.608300   -0.549150
  C     -0.898786    0.744762   -1.907937
  C     -0.201909    0.793093    1.547349
  C     -0.407447   -3.342260   -2.019048
  H     -0.107687   -3.872978   -2.916302
  C     -1.204631   -3.736450   -0.996688
  H     -1.732413   -4.669330   -0.853097
  C     -1.971978   -2.884872    1.221440
  C     -1.457452   -1.952261    2.326457
  H     -1.748346   -0.919168    2.147432
  H     -0.363256   -2.003180    2.419193
  H     -1.899443   -2.262984    3.285460
  C     -3.478774   -2.647002    0.969995
  H     -3.659613   -1.618446    0.629438
  H     -4.049803   -2.810066    1.897590
  H     -3.865663   -3.339612    0.206501
  C     -1.749649   -4.341043    1.716882
  H     -2.228936   -5.095877    1.078637
  H     -2.189906   -4.444569    2.719491
  H     -0.676348   -4.573955    1.789739
  B      1.074754   -1.348459   -2.665337
  H      1.656976   -2.220530   -3.304169
  H      0.549923   -0.568515   -3.444335
  N      2.124368   -0.646695   -1.756566
  N      3.108460    0.315571   -0.065631
  C      1.851505    0.046728   -0.613883
  C      3.487409   -0.795462   -1.943268
  H      3.902275   -1.317449   -2.798834
  C      4.110269   -0.198671   -0.897351
  H      5.167256   -0.106589   -0.694561
  C      3.432913    0.821445    1.317446
  C      4.968137    0.927233    1.502897
  H      5.472424   -0.046882    1.426551
  H      5.425737    1.624402    0.784364
  H      5.162827    1.316006    2.512843
  C      2.905068   -0.203997    2.347975
  H      3.073145    0.163277    3.372426
  H      1.835525   -0.393803    2.216390
  H      3.438313   -1.161107    2.235210
  C      2.864237    2.237116    1.551216
  H      3.195370    2.920897    0.755615
  H      1.775507    2.255942    1.592109
  H      3.239707    2.622596    2.511781
  O      0.562247    3.385669   -0.634926
  C      0.263834    2.266645   -0.430318
  C     -2.363516    0.866793    0.108931
  H     -2.634206    0.476268    1.103900
  H     -2.941876    0.251783   -0.604719
  C     -2.858657    2.320258    0.032193
  H     -2.323606    2.939209    0.776983
  H     -2.617399    2.761993   -0.951763
  C     -4.378517    2.483409    0.271671
  H     -4.929212    1.883598   -0.475945
  H     -4.638918    2.056407    1.257533
  C     -4.855627    3.947624    0.205001
  H     -4.634353    4.391463   -0.779836
  H     -4.350056    4.564407    0.966557
  H     -5.941686    4.032431    0.373460
50
1_h_n0_1_thf.xyz -2281.868276772917   b3lyp, C: 0, M: 1, <S^2>: 0.0
  Mn    -1.867533    0.000176   -0.312194
  O     -3.789481    2.176466   -1.013406
  O     -0.649831   -0.001285   -3.001372
  N     -1.002769    1.250741    2.005502
  N      0.132085    2.519596    0.657441
  C     -0.706108    1.439206    0.696332
  C     -3.036176    1.334689   -0.755086
  C     -1.108272   -0.000008   -1.931200
  C     -0.354485    2.174989    2.800391
  H     -0.456943    2.199461    3.880347
  C      0.359328    2.978236    1.962737
  H      0.991672    3.824569    2.191926
  C      0.767746    3.113703   -0.570585
  C      1.760896    2.086522   -1.154432
  H      2.544435    1.847355   -0.419507
  H      2.243713    2.499364   -2.053032
  H      1.257894    1.154739   -1.434923
  C     -0.331956    3.488213   -1.586902
  H     -0.874785    2.611171   -1.952978
  H      0.125612    3.985572   -2.455109
  H     -1.056945    4.181888   -1.135325
  C      1.540068    4.398134   -0.197501
  H      0.883341    5.158781    0.250875
  H      1.964921    4.823986   -1.117645
  H      2.376362    4.198879    0.488814
  B     -1.866785   -0.000003    2.294620
  H     -2.413726   -0.000065    3.373698
  H     -2.771741   -0.000156    1.401480
  N     -1.002579   -1.250599    2.005456
  N      0.132210   -2.519519    0.657425
  C     -0.705928   -1.439085    0.696288
  C     -0.354336   -2.174852    2.800366
  H     -0.456813   -2.199302    3.880319
  C      0.359466   -2.978131    1.962728
  H      0.991775   -3.824482    2.191936
  C      0.767782   -3.113685   -0.570623
  C      1.760889   -2.086507   -1.154545
  H      2.544552   -1.847466   -0.419711
  H      2.243543   -2.499284   -2.053262
  H      1.257879   -1.154680   -1.434848
  C     -0.332036   -3.488199   -1.586815
  H     -0.874875   -2.611174   -1.952911
  H      0.125443   -3.985632   -2.455024
  H     -1.056992   -4.181837   -1.135131
  C      1.540128   -4.398134   -0.197636
  H      0.883432   -5.158782    0.250783
  H      1.964887   -4.823966   -1.117836
  H      2.376492   -4.198905    0.488601
  O     -3.789368   -2.176270   -1.013370
  C     -3.036104   -1.334426   -0.755158
50
1_n0_1_constrained_to_bond_length_of_anionic_2_h_thf.xyz -2281.856827349425   b3lyp, C: 0, M: 1, <S^2>: 0.0
  Mn    -1.682185    0.000099   -0.420344
  O     -3.627352    2.157728   -1.115121
  O     -0.482034    0.002185   -3.102538
  N     -0.967280    1.255009    2.032302
  N      0.048588    2.583141    0.628111
  C     -0.663759    1.411651    0.715562
  C     -2.857252    1.327185   -0.878081
  C     -0.950404   -0.000401   -2.037099
  C     -0.467488    2.315142    2.765956
  H     -0.596298    2.387392    3.840270
  C      0.172387    3.146389    1.899820
  H      0.703057    4.067167    2.096004
  C      0.719465    3.145627   -0.599745
  C      1.768356    2.126986   -1.095323
  H      2.534508    1.957462   -0.323536
  H      2.265911    2.512210   -1.998003
  H      1.314648    1.160995   -1.341169
  C     -0.334086    3.462313   -1.681953
  H     -0.810048    2.561853   -2.080259
  H      0.151983    3.977810   -2.523656
  H     -1.116351    4.123061   -1.280013
  C      1.446891    4.462431   -0.245154
  H      0.751868    5.235051    0.116390
  H      1.924013    4.845833   -1.158214
  H      2.239679    4.314389    0.502739
  B     -1.680380    0.000657    2.659673
  H     -1.479413    0.001875    3.860322
  H     -2.894521    0.002001    2.457056
  N     -0.970196   -1.255401    2.032801
  N      0.045223   -2.584260    0.628859
  C     -0.663852   -1.410791    0.716569
  C     -0.476096   -2.318646    2.765742
  H     -0.608388   -2.392708    3.839510
  C      0.163652   -3.150265    1.899821
  H      0.690875   -4.073052    2.095813
  C      0.719021   -3.145085   -0.598200
  C      1.766448   -2.124094   -1.092051
  H      2.531385   -1.953370   -0.319322
  H      2.265741   -2.507910   -1.994363
  H      1.311097   -1.158895   -1.337889
  C     -0.332150   -3.463717   -1.682145
  H     -0.809624   -2.564119   -2.080699
  H      0.156400   -3.977599   -2.523394
  H     -1.113471   -4.126493   -1.281724
  C      1.448904   -4.460310   -0.242867
  H      0.754989   -5.235139    0.116038
  H      1.929462   -4.841680   -1.154990
  H      2.239228   -4.310781    0.507328
  O     -3.625496   -2.159965   -1.112562
  C     -2.855672   -1.328958   -0.876277
70
1_ph_n0_1_thf.xyz -2743.666122770448   b3lyp, C: 0, M: 1, <S^2>: 0.0
  Mn    -1.024660    0.510333    1.188879
  C     -2.892221    0.264786   -1.505917
  H     -2.458301    1.119995   -2.029193
  C     -0.221003   -1.525971   -2.875296
  C     -2.040164   -0.756979   -1.025781
  C     -2.661951   -1.851095   -0.380675
  H     -2.045544   -2.673748   -0.011051
  C     -4.862535   -0.887075   -0.693100
  H     -5.945396   -0.934993   -0.561771
  C     -4.280077    0.208010   -1.344138
  H     -4.908826    1.015793   -1.724089
  C     -1.278719   -2.038466   -3.650138
  H     -2.303077   -1.955282   -3.282728
  C     -4.048745   -1.920312   -0.211860
  H     -4.496050   -2.778079    0.294481
  C      1.079148   -1.667908   -3.412065
  H      1.938160   -1.287388   -2.852933
  C      0.236889   -2.783929   -5.394412
  H      0.411548   -3.265467   -6.358777
  C     -1.061817   -2.658344   -4.889757
  H     -1.909831   -3.042998   -5.460944
  C      1.312155   -2.283925   -4.647066
  H      2.332134   -2.374256   -5.027733
  B     -0.467080   -0.803325   -1.439006
  N      0.331010   -1.542587   -0.292823
  C      1.081004   -2.701071   -0.381230
  H      1.182467   -3.267955   -1.298106
  N      1.156906   -1.916872    1.691530
  C      0.351255   -1.057653    0.979070
  C      1.607086   -2.936781    0.848533
  H      2.252541   -3.739808    1.173558
  N      0.090067    0.675073   -1.453900
  C      0.639835    1.373948   -2.513148
  H      0.723898    0.960609   -3.510258
  C      1.010143    2.593574   -2.043831
  H      1.480406    3.413611   -2.566909
  N      0.666194    2.635320   -0.689931
  C      0.080205    1.442712   -0.330199
  O     -0.058140    1.879194    3.598879
  O     -3.193426    2.552480    0.935046
  O     -2.784008   -1.190088    2.907112
  C     -2.094227   -0.553696    2.227927
  C     -2.347401    1.764444    1.007513
  C     -0.404616    1.332908    2.628360
  C      2.128056    3.296074    1.195154
  H      1.782203    2.445425    1.790506
  H      2.405972    4.108115    1.883960
  H      3.030544    2.983691    0.647877
  C     -0.197982    4.341904    0.931429
  H     -0.982223    4.601606    0.205142
  H      0.079336    5.255039    1.478811
  H     -0.614922    3.641074    1.657842
  C      1.046380    3.786622    0.208558
  C      1.646081    4.938331   -0.632632
  H      2.575361    4.646296   -1.142866
  H      1.893169    5.764789    0.048740
  H      0.933012    5.322537   -1.377544
  C      2.489424   -2.997734    3.513696
  H      1.911013   -3.932049    3.456346
  H      2.808851   -2.866677    4.557268
  H      3.398527   -3.099741    2.903787
  C      1.645001   -1.765166    3.111708
  C      0.454300   -1.680789    4.088976
  H     -0.121923   -0.760210    3.976161
  H      0.833429   -1.704719    5.121528
  H     -0.221842   -2.537560    3.952590
  C      2.549623   -0.515445    3.183836
  H      3.422130   -0.637775    2.524109
  H      2.912894   -0.372462    4.212804
  H      2.018335    0.392116    2.880094
50
2_h_n1_2_thf.xyz -2281.956390374335   b3lyp, C: -1, M: 2, <S^2>: 0.777
  Mn    -1.622795    0.000185   -0.555298
  O     -3.676525    2.094126   -1.043680
  O     -0.494891    0.000568   -3.319596
  N     -0.978627    1.252629    2.030425
  N      0.050861    2.579060    0.642247
  C     -0.690774    1.414515    0.707552
  C     -2.855570    1.268416   -0.863920
  C     -0.877990    0.000511   -2.202202
  C     -0.439946    2.283075    2.780007
  H     -0.554989    2.338817    3.857432
  C      0.205800    3.119352    1.923352
  H      0.750938    4.030146    2.128380
  C      0.716794    3.144967   -0.580741
  C      1.745118    2.115741   -1.099637
  H      2.517465    1.927592   -0.337444
  H      2.239861    2.498181   -2.005805
  H      1.260478    1.164153   -1.341705
  C     -0.342418    3.479650   -1.652097
  H     -0.877477    2.584113   -1.979325
  H      0.149192    3.931988   -2.527325
  H     -1.075427    4.200779   -1.258617
  C      1.466947    4.449147   -0.225564
  H      0.789182    5.225058    0.161812
  H      1.929550    4.840528   -1.143312
  H      2.273210    4.283772    0.504777
  B     -1.715433   -0.000226    2.613669
  H     -1.590496   -0.000396    3.832105
  H     -2.898749   -0.000070    2.294459
  N     -0.978850   -1.253046    2.030089
  N      0.050529   -2.579219    0.641586
  C     -0.690966   -1.414602    0.707179
  C     -0.440347   -2.283776    2.779404
  H     -0.555437   -2.339821    3.856806
  C      0.205314   -3.119902    1.922535
  H      0.750273   -4.030856    2.127325
  C      0.716464   -3.144885   -0.581516
  C      1.744958   -2.115677   -1.100095
  H      2.517221   -1.927716   -0.337771
  H      2.239775   -2.498023   -2.006260
  H      1.260427   -1.164006   -1.342070
  C     -0.342687   -3.479142   -1.653063
  H     -0.877588   -2.583455   -1.980138
  H      0.148972   -3.931341   -2.528337
  H     -1.075830   -4.200276   -1.259841
  C      1.466387   -4.449274   -0.226616
  H      0.788469   -5.225151    0.160549
  H      1.928968   -4.840515   -1.144433
  H      2.272638   -4.284218    0.503810
  O     -3.676480   -2.093551   -1.044605
  C     -2.855507   -1.267923   -0.864490
50
2_n1_2_constrained_to_bond_length_of_neutral_1_h_thf.xyz -2281.931060350777   b3lyp, C: -1, M: 2, <S^2>: 0.771
  Mn    -1.837067    0.000123   -0.443130
  O     -3.801213    2.132217   -1.115257
  O     -0.677795    0.000391   -3.187952
  N     -1.006414    1.250761    2.023187
  N      0.121363    2.532758    0.679258
  C     -0.746715    1.462278    0.703987
  C     -3.027956    1.287192   -0.834039
  C     -1.030045    0.000275   -2.059392
  C     -0.316840    2.143403    2.819917
  H     -0.386929    2.143177    3.903365
  C      0.392394    2.957104    1.987436
  H      1.039908    3.791205    2.222428
  C      0.750474    3.126468   -0.545747
  C      1.740149    2.098950   -1.138530
  H      2.529751    1.859832   -0.409138
  H      2.217772    2.507564   -2.042628
  H      1.224367    1.170438   -1.408037
  C     -0.350648    3.495428   -1.562574
  H     -0.911725    2.612259   -1.882199
  H      0.106581    3.959535   -2.450169
  H     -1.057069    4.216316   -1.122743
  C      1.524605    4.412438   -0.179407
  H      0.871139    5.167560    0.283734
  H      1.935213    4.846076   -1.102906
  H      2.371175    4.214866    0.495274
  B     -1.877258   -0.000469    2.318358
  H     -2.379457   -0.000982    3.429964
  H     -2.635050   -0.000020    1.322508
  N     -1.006563   -1.251747    2.022561
  N      0.121287   -2.533081    0.678058
  C     -0.746650   -1.462511    0.703309
  C     -0.317098   -2.144803    2.818894
  H     -0.387283   -2.145107    3.902338
  C      0.392369   -2.957967    1.986071
  H      1.039960   -3.792117    2.220626
  C      0.750368   -3.126193   -0.547258
  C      1.739687   -2.098190   -1.139837
  H      2.529277   -1.859036   -0.410450
  H      2.217349   -2.506410   -2.044090
  H      1.223601   -1.169744   -1.409054
  C     -0.350834   -3.494953   -1.564059
  H     -0.912226   -2.611783   -1.883134
  H      0.106405   -3.958430   -2.451975
  H     -1.056976   -4.216291   -1.124527
  C      1.524892   -4.412157   -0.181667
  H      0.871770   -5.167549    0.281516
  H      1.935178   -4.845419   -1.105487
  H      2.371739   -4.214654    0.492680
  O     -3.801131   -2.131940   -1.115802
  C     -3.027838   -1.287062   -0.834280
70
2_ph_n1_2_thf.xyz -2743.754623605061   b3lyp, C: -1, M: 2, <S^2>: 0.777
  Mn     1.787048    0.468566   -0.221018
  O      3.698378   -0.942965    1.565954
  O      3.318580    3.028049   -0.319268
  O      3.136516   -0.764277   -2.565820
  N     -0.466828   -0.636454    1.318794
  N     -0.815755   -0.515063   -1.192025
  N      0.307697    0.913575    2.647646
  N     -0.401818    1.154474   -2.537244
  C      0.059683    0.513268   -1.403101
  C      0.439944    0.384676    1.377818
  C     -1.112473   -0.778935    2.538947
  H     -1.858634   -1.541553    2.723871
  C      0.394796   -2.639480   -0.183948
  C     -2.240125   -2.200553    0.209630
  C      2.945723   -0.373859    0.861389
  C     -0.642557    0.186448    3.369735
  H     -0.914237    0.402313    4.393526
  C      0.956206    2.166700    3.171130
  C      0.695480   -3.146857   -1.463651
  H      0.206020   -2.713554   -2.339706
  C      2.650948    2.053804   -0.269189
  C      1.054846   -3.244228    0.903931
  H      0.852979   -2.887834    1.917227
  C     -2.452901   -3.590965    0.183704
  H     -1.602366   -4.258903    0.036185
  C      2.605291   -0.264924   -1.641152
  C      2.485978    1.982526    3.261524
  H      2.931069    1.825825    2.275824
  H      2.732996    1.118960    3.897912
  H      2.938447    2.880719    3.709748
  C      0.573449    3.341148    2.243407
  H      1.050898    4.269618    2.592955
  H     -0.517615    3.491244    2.246695
  H      0.891573    3.151162    1.213554
  C      0.102736    2.454360   -3.103341
  C     -1.770378   -0.550190   -2.198562
  H     -2.552309   -1.298040   -2.240872
  C      0.430401    2.483523    4.590700
  H      0.686355    1.695331    5.314974
  H     -0.658151    2.642788    4.606825
  H      0.906725    3.413662    4.933091
  C     -3.385452   -1.394672    0.404007
  H     -3.274456   -0.307256    0.432839
  C     -1.525558    0.489810   -3.036042
  H     -2.061112    0.796006   -3.923709
  C     -4.842615   -3.329725    0.533332
  H     -5.838013   -3.761972    0.657235
  C      2.271717   -4.754353   -0.556000
  H      2.996553   -5.558857   -0.699123
  C     -4.664245   -1.938465    0.563456
  H     -5.524039   -1.280361    0.711618
  C      1.981306   -4.280118    0.730332
  H      2.481486   -4.716674    1.598695
  C      1.619467   -4.181477   -1.656223
  H      1.834746   -4.540494   -2.665955
  C     -3.729517   -4.154662    0.342388
  H     -3.852048   -5.240258    0.316229
  C      1.549129    2.291785   -3.617238
  H      2.241846    2.055061   -2.805772
  H      1.877431    3.228877   -4.093141
  H      1.601832    1.488400   -4.367846
  C     -0.000278    3.538223   -2.007793
  H     -1.050538    3.679793   -1.707864
  H      0.381448    4.498142   -2.388639
  H      0.576904    3.259800   -1.120565
  B     -0.757637   -1.516306    0.034206
  C     -0.778574    2.890822   -4.297119
  H     -0.739510    2.170541   -5.128339
  H     -0.396091    3.850606   -4.673908
  H     -1.828790    3.043702   -4.006886
50
3_h_n2_1_thf.xyz -2281.985897078555   b3lyp, C: -2, M: 1, <S^2>: 0.0
  Mn    -1.493238   -0.000379   -0.647967
  O     -3.621678    2.040702   -0.975893
  O     -0.305329    0.001022   -3.334538
  N     -0.913612    1.250701    2.039043
  N      0.005328    2.633546    0.625687
  C     -0.680996    1.415837    0.696816
  C     -2.758424    1.215230   -0.854263
  C     -0.623147    0.000539   -2.167041
  C     -0.401682    2.304114    2.776376
  H     -0.491110    2.354183    3.857144
  C      0.172259    3.176259    1.906867
  H      0.664261    4.119017    2.103119
  C      0.667113    3.219251   -0.587600
  C      1.775528    2.249460   -1.057751
  H      2.550511    2.147996   -0.280354
  H      2.255581    2.629397   -1.973862
  H      1.345323    1.261620   -1.261359
  C     -0.374583    3.466246   -1.698962
  H     -0.863328    2.529642   -1.981260
  H      0.122159    3.899902   -2.582058
  H     -1.143408    4.175852   -1.353829
  C      1.320906    4.579095   -0.244115
  H      0.584336    5.312199    0.120191
  H      1.768783    4.986949   -1.162587
  H      2.126220    4.485417    0.500209
  B     -1.606303   -0.000586    2.652954
  H     -1.405129   -0.000672    3.869441
  H     -2.814892   -0.000534    2.417480
  N     -0.913669   -1.251794    2.038888
  N      0.005821   -2.634023    0.625273
  C     -0.680947   -1.416536    0.696634
  C     -0.401332   -2.305151    2.776034
  H     -0.490791   -2.355476    3.856788
  C      0.172967   -3.176884    1.906370
  H      0.665264   -4.119516    2.102479
  C      0.668517   -3.218864   -0.587939
  C      1.776652   -2.248258   -1.057058
  H      2.551061   -2.146546   -0.279125
  H      2.257523   -2.627634   -1.972971
  H      1.345931   -1.260631   -1.260645
  C     -0.372374   -3.465870   -1.700039
  H     -0.861111   -2.529323   -1.982515
  H      0.125096   -3.899214   -2.582878
  H     -1.141277   -4.175723   -1.355607
  C      1.322841   -4.578526   -0.244710
  H      0.586488   -5.312134    0.119025
  H      1.771301   -4.985827   -1.163141
  H      2.127804   -4.484737    0.499978
  O     -3.620042   -2.042495   -0.979768
  C     -2.757182   -1.216843   -0.856965
70
3_ph_n2_1_thf.xyz -2743.783355855238   b3lyp, C: -2, M: 1, <S^2>: 0.0
  Mn     1.814752    0.694882   -0.220091
  O      3.615204   -0.900937    1.512454
  O      3.214467    3.277223   -0.295664
  O      3.072211   -0.713300   -2.505945
  N     -0.418223   -0.618725    1.310691
  N     -0.765025   -0.504503   -1.198420
  N      0.379376    0.884528    2.681709
  N     -0.348931    1.122453   -2.597179
  C      0.108608    0.535854   -1.412747
  C      0.491946    0.410615    1.370864
  C     -1.034714   -0.811205    2.539886
  H     -1.766710   -1.590295    2.715682
  C      0.415665   -2.646934   -0.178468
  C     -2.205376   -2.154281    0.207414
  C      2.900620   -0.241853    0.810309
  C     -0.549436    0.120034    3.398119
  H     -0.787779    0.279530    4.440724
  C      0.984935    2.141734    3.239231
  C      0.702679   -3.179079   -1.452972
  H      0.257166   -2.713711   -2.336027
  C      2.484356    2.313985   -0.237851
  C      1.016874   -3.301182    0.917160
  H      0.821973   -2.933842    1.928158
  C     -2.450210   -3.539538    0.178955
  H     -1.613820   -4.225044    0.030202
  C      2.576741   -0.128281   -1.583943
  C      2.525080    2.041265    3.250513
  H      2.906977    1.902502    2.235639
  H      2.849573    1.188432    3.867728
  H      2.953841    2.960847    3.680832
  C      0.498983    3.337185    2.388425
  H      0.960422    4.273032    2.742417
  H     -0.595651    3.441261    2.467707
  H      0.765289    3.179679    1.336582
  C      0.093068    2.434271   -3.180634
  C     -1.694638   -0.594444   -2.225939
  H     -2.456904   -1.363346   -2.263368
  C      0.517295    2.364461    4.697427
  H      0.833512    1.548856    5.366303
  H     -0.573992    2.484267    4.775855
  H      0.978528    3.292178    5.067716
  C     -3.335753   -1.327215    0.403156
  H     -3.200847   -0.242519    0.433373
  C     -1.448053    0.414083   -3.098396
  H     -1.958574    0.661687   -4.018888
  C     -4.835073   -3.230889    0.529076
  H     -5.839584   -3.642447    0.652160
  C      2.157901   -4.888941   -0.524594
  H      2.829867   -5.740111   -0.657547
  C     -4.626129   -1.843465    0.561673
  H     -5.472000   -1.167227    0.711020
  C      1.876847   -4.394866    0.757436
  H      2.333425   -4.862712    1.634234
  C      1.559312   -4.272199   -1.632969
  H      1.765746   -4.643417   -2.640776
  C     -3.738695   -4.077668    0.336426
  H     -3.883526   -5.160822    0.307925
  C      1.572641    2.364666   -3.614656
  H      2.215866    2.151431   -2.756884
  H      1.871576    3.324670   -4.066063
  H      1.715006    1.572189   -4.366528
  C     -0.140435    3.542290   -2.128159
  H     -1.215649    3.632091   -1.901936
  H      0.212272    4.513951   -2.509682
  H      0.397556    3.302072   -1.203656
  B     -0.703677   -1.483758    0.029757
  C     -0.747233    2.776604   -4.434552
  H     -0.629441    2.027349   -5.232856
  H     -0.393850    3.739935   -4.831450
  H     -1.818219    2.886690   -4.206121
21
fc_n0_1_thf.xyz -1650.247792689255   b3lyp, C: 0, M: 1, <S^2>: 0.0
  Fe     0.000200    0.001054   -0.000001
  C     -0.000472    1.219329    1.691882
  C      1.159700    0.377211    1.691644
  C      0.717161   -0.986350    1.690552
  C     -0.716447   -0.986897    1.690329
  C     -1.159998    0.376328    1.691289
  C      0.000451    1.219327   -1.691881
  C      1.159985    0.376331   -1.691649
  C      0.716412   -0.986894   -1.690557
  C     -0.717197   -0.986354   -1.690327
  C     -1.159715    0.377208   -1.691278
  H     -0.000883    2.307527    1.683898
  H      2.194489    0.713962    1.683426
  H      1.357134   -1.866449    1.680283
  H     -1.355740   -1.867487    1.679794
  H     -2.195037    0.712298    1.682372
  H      0.000860    2.307526   -1.683897
  H      2.195028    0.712300   -1.683435
  H      1.355721   -1.867479   -1.680298
  H     -1.357161   -1.866456   -1.679790
  H     -2.194501    0.713956   -1.682356
21
fc_p1_2_thf.xyz -1650.086013059469   b3lyp, C: 1, M: 2, <S^2>: 0.792
  Fe    -0.335902   -0.006119   -0.312128
  C     -0.287584    1.232294    1.395826
  C      0.827496    0.339670    1.478014
  C      0.327074   -0.994645    1.510443
  C     -1.098322   -0.938872    1.446738
  C     -1.485494    0.440619    1.378186
  C     -0.310277    1.188902   -2.055389
  C      0.832668    0.330629   -2.104458
  C      0.375485   -1.019361   -2.100215
  C     -1.051930   -1.007464   -2.047570
  C     -1.482792    0.360867   -2.022324
  H     -0.234900    2.317858    1.351651
  H      1.877082    0.626578    1.476596
  H      0.929612   -1.900600    1.530111
  H     -1.770055   -1.794503    1.434632
  H     -2.504222    0.818549    1.330138
  H     -0.292020    2.276392   -2.040405
  H      1.872512    0.651144   -2.102999
  H      1.007079   -1.905440   -2.089848
  H     -1.696438   -1.883308   -2.017131
  H     -2.513038    0.708200   -1.992485
13
thf_n0_1_thf.xyz -232.249983197613   b3lyp, C: 0, M: 1, <S^2>: 0.0
  H     -0.857526   -1.952602   -0.326164
  O     -1.212710    0.021594    0.232575
  C     -0.388787    1.183994   -0.006850
  C      1.069336    0.731456    0.189207
  C      0.999177   -0.748001   -0.245165
  C     -0.386581   -1.162656    0.281104
  H     -0.553252    1.548661   -1.038005
  H     -0.687378    1.983891    0.689968
  H      1.361834    0.806933    1.248964
  H      1.778656    1.327015   -0.403729
  H      1.809565   -1.363815    0.171297
  H      1.038945   -0.827906   -1.343506
  H     -0.320059   -1.525575    1.323766
63
ts_1_ac_eq_to_1_bu_ax_n1_1_thf.xyz -2439.601934920803   b3lyp, C: -1, M: 1, <S^2>: 0.0
  Mn     0.392813    0.305177   -0.760992
  O      2.903105    0.885779   -2.231600
  O     -0.749709    2.777133   -1.972026
  O     -0.548728   -1.428387   -2.923188
  N      1.479944   -0.643053    1.913114
  N     -0.878115    0.306950    1.976247
  N     -2.591119    0.115189    0.637719
  N      2.331630   -2.060756    0.489677
  C      2.889549   -2.337165    1.742749
  H      3.609867   -3.122080    1.921721
  C     -3.089050    0.239918    1.937473
  H     -4.140820    0.229770    2.183656
  C      1.917207    0.603565   -1.665264
  C     -2.018126    0.361587    2.759408
  H     -1.974889    0.475588    3.837040
  C     -3.279795   -1.783644   -0.792599
  H     -2.242062   -1.993593   -1.069765
  H     -3.930637   -2.109663   -1.619096
  H     -3.527822   -2.384097    0.096654
  C      1.455757   -0.975074    0.591478
  C      2.356043   -1.451199    2.618580
  H      2.519676   -1.337094    3.684826
  H      0.989110    1.483358    2.694268
  H      0.396999   -0.058701    3.800910
  C     -0.261936    1.858019   -1.395935
  C     -3.263286    0.594624   -1.745542
  H     -4.003263    0.327128   -2.515631
  H     -2.268464    0.461413   -2.168286
  H     -3.393605    1.658244   -1.498381
  C     -1.197740    0.167586    0.655610
  C     -4.981939   -0.083126   -0.090745
  H     -5.295678   -0.757696    0.718922
  H     -5.610960   -0.310592   -0.963360
  H     -5.189403    0.955445    0.209067
  C      2.855187   -2.408661   -1.965529
  H      2.067670   -1.782706   -2.386052
  H      3.079463   -3.198244   -2.699226
  H      3.760018   -1.798583   -1.832718
  C     -0.185886   -0.814167   -1.978295
  C     -3.499963   -0.281475   -0.499954
  C      2.439518   -3.065678   -0.633916
  C      1.082310   -3.796676   -0.757394
  H      0.268151   -3.094668   -0.965294
  H      0.849346   -4.328547    0.178351
  H      1.121736   -4.536353   -1.572468
  C      3.525614   -4.120559   -0.301121
  H      3.273550   -4.728837    0.579367
  H      4.513952   -3.660763   -0.147143
  H      3.606949   -4.806842   -1.156038
  B      0.533365    0.353235    2.652096
  C      0.957670    2.530792    0.117052
  H      1.612258    3.090807   -0.570582
  H      1.603801    1.983134    0.811122
  C      0.037592    3.481381    0.885267
  H     -0.627158    4.016060    0.183309
  C      0.803521    4.534309    1.720579
  H     -0.616593    2.907831    1.561546
  H      1.466123    5.116894    1.054916
  H      1.464606    4.016962    2.438134
  C     -0.129994    5.494645    2.483454
  H     -0.783407    4.941891    3.178682
  H     -0.781079    6.050588    1.788538
  H      0.438006    6.232641    3.072984
63
ts_1_ac_eq_to_1_bu_eq_n1_1_thf.xyz -2439.59191363615   b3lyp, C: -1, M: 1, <S^2>: 0.0
  Mn    -0.210265    0.563289    0.087327
  O      0.271399    3.473095    0.273593
  O     -1.728878    1.107176    2.656579
  O     -0.298815    0.656659   -2.875437
  N      2.014993   -0.284071    1.842729
  N      0.088739   -1.910970    1.765397
  N     -0.982280   -2.693563    0.034203
  N      3.034418    0.686173    0.171224
  C      4.007244    0.344381    1.119041
  H      5.060948    0.550117    1.000622
  C     -0.844050   -3.742427    0.949619
  H     -1.219838   -4.741365    0.781899
  C      0.078412    2.320502    0.148070
  C     -0.175296   -3.243843    2.019424
  H      0.135715   -3.731258    2.937149
  C     -2.526747   -1.941099   -1.806163
  H     -2.128469   -0.931896   -1.907591
  H     -3.352918   -1.920468   -1.080471
  H     -2.934221   -2.239695   -2.784104
  C      1.771094    0.301922    0.634799
  C      3.363801   -0.256958    2.149311
  H      3.755956   -0.670462    3.072282
  H      0.322466   -0.290196    3.418543
  H      1.603069   -1.824564    3.441132
  C     -1.244989    0.850209    1.593964
  C     -2.084811   -4.361857   -1.477670
  H     -2.937736   -4.478255   -0.791619
  H     -1.362803   -5.169458   -1.289676
  H     -2.459917   -4.494400   -2.502672
  C     -0.403125   -1.534480    0.547856
  C     -0.215427   -2.910315   -2.308193
  H     -0.520401   -3.080044   -3.352679
  H      0.501775   -3.697086   -2.026839
  H      0.295523   -1.943601   -2.248973
  C      2.700994    2.379124   -1.682702
  H      3.130621    2.714199   -2.639445
  H      2.829690    3.187207   -0.948338
  H      1.634204    2.216457   -1.838127
  C     -0.145063    0.516230   -1.712691
  C     -1.447940   -2.953259   -1.375739
  C      3.437147    1.103480   -1.223139
  C      3.181735   -0.084793   -2.178568
  H      3.445913    0.192476   -3.211182
  H      2.131858   -0.393132   -2.159138
  H      3.799493   -0.948154   -1.885626
  C      4.952103    1.431317   -1.263928
  H      5.582612    0.555376   -1.054321
  H      5.218386    2.239355   -0.565433
  H      5.199569    1.773696   -2.278927
  B      0.976907   -1.046547    2.725839
  C     -2.600639    0.872858    0.244722
  H     -3.194987    0.047814    0.668526
  H     -2.501505    0.662848   -0.823780
  C     -3.311885    2.221249    0.410811
  H     -3.401735    2.476318    1.480713
  C     -4.722522    2.244997   -0.219979
  H     -2.705574    3.021149   -0.051219
  H     -5.334030    1.441473    0.228709
  H     -4.647135    2.008810   -1.296559
  C     -5.439892    3.596852   -0.040073
  H     -5.559214    3.842978    1.027869
  H     -6.443020    3.587258   -0.496083
  H     -4.867127    4.414886   -0.507160
63
mn_co2_buco_eq_b_h_scan_01_n1_1_thf.xyz Dihedral 13-1-25-3 = m90.000 °
Mn     -1.888431     0.602982     0.980869
O      -2.378885     2.435383     3.259270
O      -1.017047    -0.991575     2.651213
O      -4.563573     1.183010    -0.031514
N       0.767976     1.493181     0.028224
N       0.245514    -0.948445    -0.313645
N      -1.516222    -1.836791    -1.240748
N      -0.476806     3.211002    -0.468232
C       0.845052     3.552393    -0.774965
H       1.139778     4.507018    -1.187259
C      -0.408319    -2.570847    -1.673155
H      -0.471472    -3.410063    -2.351597
C      -2.183835     1.731585     2.337544
C       0.681813    -2.011216    -1.085898
H       1.730475    -2.277037    -1.165801
C      -3.270478    -0.805208    -2.644153
H      -2.563903    -0.690640    -3.481073
H      -3.246489     0.110781    -2.046782
H      -4.282623    -0.921892    -3.061630
C      -0.527237     1.921199     0.044370
C       1.611228     2.475901    -0.459059
H       2.682578     2.330403    -0.548652
H       1.290179    -0.116024     1.596055
H       2.350400    -0.122777    -0.107327
C      -2.183527    -0.821641     2.240311
C      -3.897109    -2.283218    -0.649985
H      -4.912799    -2.395927    -1.059445
H      -3.894974    -1.456520     0.062806
H      -3.641185    -3.206672    -0.107402
C      -1.114234    -0.828113    -0.380280
C      -2.926152    -3.284389    -2.719144
H      -3.957134    -3.421896    -3.076588
H      -2.633115    -4.202044    -2.186927
H      -2.283870    -3.165150    -3.604317
C      -2.411680     3.376219    -2.002393
H      -3.282373     3.980207    -2.302283
H      -2.765194     2.387628    -1.692477
H      -1.760237     3.252358    -2.881757
C      -3.462398     0.948229     0.350019
C      -2.896538    -2.042780    -1.797346
C      -1.643753     4.076995    -0.859080
C      -1.140470     5.445452    -1.377650
H      -0.532103     5.351727    -2.289072
H      -0.559820     5.987758    -0.615727
H      -2.015911     6.060748    -1.630422
C      -2.558725     4.346496     0.353364
H      -3.324025     5.087093     0.074103
H      -1.978202     4.752094     1.195430
H      -3.068701     3.441033     0.686492
B       1.241013     0.045660     0.388736
C      -3.307543    -1.636751     2.890907
H      -2.940534    -2.056058     3.846524
H      -3.511711    -2.499173     2.229361
C      -4.612643    -0.851469     3.112458
H      -4.407432     0.024940     3.752896
C      -5.726490    -1.700751     3.754451
H      -4.968852    -0.449730     2.151060
H      -5.372452    -2.104006     4.720062
H      -5.931037    -2.576949     3.112855
C      -7.030084    -0.910880     3.975115
H      -6.862856    -0.047527     4.639808
H      -7.811120    -1.539401     4.431992
H      -7.425086    -0.524015     3.021538
63
mn_co2_buco_eq_b_h_scan_02_n1_1_thf.xyz Dihedral 13-1-25-3 = m92.599 °
Mn     -1.888519     0.632226     0.997306
O      -2.287617     2.494715     3.270822
O      -1.023464    -0.894997     2.734035
O      -4.570280     1.222604     0.008397
N       0.766793     1.492099     0.020300
N       0.231851    -0.951959    -0.273699
N      -1.536115    -1.827377    -1.202333
N      -0.468588     3.210229    -0.497909
C       0.853969     3.537314    -0.817222
H       1.153085     4.482782    -1.247069
C      -0.433953    -2.574760    -1.627060
H      -0.503400    -3.417074    -2.301035
C      -2.139054     1.780199     2.349448
C       0.659839    -2.023275    -1.039073
H       1.706017    -2.300017    -1.114326
C      -3.265435    -0.770775    -2.618050
H      -2.550821    -0.662651    -3.449006
H      -3.234233     0.143030    -2.017655
H      -4.275624    -0.873431    -3.043820
C      -0.525580     1.929344     0.035014
C       1.614144     2.460597    -0.487804
H       2.683928     2.305940    -0.580670
H       1.282804    -0.087446     1.620025
H       2.341475    -0.134298    -0.083487
C      -2.177771    -0.785172     2.271302
C      -3.928313    -2.243490    -0.633512
H      -4.941909    -2.339132    -1.052376
H      -3.920381    -1.418861     0.081692
H      -3.691914    -3.172700    -0.092000
C      -1.126617    -0.818666    -0.345227
C      -2.952098    -3.254232    -2.695406
H      -3.981391    -3.376719    -3.063037
H      -2.677120    -4.176907    -2.162211
H      -2.299690    -3.142270    -3.574073
C      -2.422036     3.374286    -2.008943
H      -3.289569     3.983933    -2.306527
H      -2.782909     2.394874    -1.679615
H      -1.783627     3.229976    -2.894694
C      -3.466117     0.982310     0.378357
C      -2.914287    -2.014799    -1.771055
C      -1.631581     4.082471    -0.886037
C      -1.121241     5.438193    -1.430244
H      -0.525008     5.324797    -2.347464
H      -0.525693     5.985376    -0.683493
H      -1.993437     6.058822    -1.681221
C      -2.526913     4.377483     0.335179
H      -3.292084     5.117935     0.055229
H      -1.931345     4.793451     1.161599
H      -3.036601     3.480391     0.691249
B       1.233567     0.049687     0.409960
C      -3.288534    -1.645384     2.884655
H      -2.924472    -2.079814     3.834537
H      -3.468307    -2.493600     2.199060
C      -4.611268    -0.889954     3.110351
H      -4.429634    -0.028515     3.777975
C      -5.718130    -1.777224     3.711904
H      -4.961645    -0.466886     2.156043
H      -5.370182    -2.201946     4.670449
H      -5.896833    -2.637605     3.041921
C      -7.038907    -1.017468     3.935960
H      -6.896056    -0.169287     4.625390
H      -7.813984    -1.672087     4.365470
H      -7.428567    -0.612384     2.987773
63
mn_co2_buco_eq_b_h_scan_03_n1_1_thf.xyz Dihedral 13-1-25-3 = m95.212 °
Mn     -1.886271     0.666984     1.018298
O      -2.179484     2.569167     3.276076
O      -1.032082    -0.800535     2.821912
O      -4.576527     1.270335     0.061012
N       0.765841     1.491447     0.013270
N       0.214575    -0.953245    -0.230286
N      -1.561258    -1.814409    -1.158190
N      -0.458353     3.209616    -0.530581
C       0.865151     3.519944    -0.862889
H       1.169543     4.454605    -1.312218
C      -0.466164    -2.576704    -1.575375
H      -0.543489    -3.422567    -2.244033
C      -2.083926     1.838750     2.360890
C       0.632351    -2.034077    -0.988064
H       1.675542    -2.322980    -1.059068
C      -3.265192    -0.730746    -2.584160
H      -2.542645    -0.628702    -3.409032
H      -3.226394     0.180104    -1.979770
H      -4.273236    -0.818563    -3.018217
C      -0.522961     1.939492     0.025532
C       1.618229     2.443176    -0.517480
H       2.686194     2.277907    -0.613005
H       1.267244    -0.056343     1.647810
H       2.330263    -0.147790    -0.051349
C      -2.168958    -0.743922     2.308897
C      -3.964178    -2.198268    -0.610143
H      -4.975861    -2.274572    -1.037496
H      -3.948342    -1.376715     0.108614
H      -3.748435    -3.134020    -0.071415
C      -1.142331    -0.805563    -0.305693
C      -2.984874    -3.218226    -2.666051
H      -4.012382    -3.324535    -3.043581
H      -2.728788    -4.146262    -2.132726
H      -2.322594    -3.113707    -3.538202
C      -2.432375     3.370875    -2.015620
H      -3.293523     3.988697    -2.314864
H      -2.805342     2.405187    -1.660851
H      -1.808177     3.197224    -2.906180
C      -3.468944     1.023342     0.416650
C      -2.937479    -1.981768    -1.738286
C      -1.616312     4.088638    -0.917812
C      -1.097852     5.428002    -1.493578
H      -0.514942     5.290346    -2.416081
H      -0.486278     5.981903    -0.765007
H      -1.966051     6.054161    -1.744722
C      -2.489465     4.415271     0.311568
H      -3.253755     5.155664     0.029054
H      -1.877381     4.843511     1.119502
H      -2.999642     3.529320     0.694603
B       1.222769     0.054586     0.435197
C      -3.263650    -1.651134     2.882700
H      -2.902486    -2.097456     3.828101
H      -3.412143    -2.486243     2.174704
C      -4.608653    -0.934427     3.107185
H      -4.459704    -0.091305     3.805801
C      -5.704972    -1.866616     3.657873
H      -4.951647    -0.488326     2.160787
H      -5.364732    -2.315342     4.608172
H      -5.850565    -2.707523     2.955901
C      -7.047347    -1.145569     3.881359
H      -6.937961    -0.318549     4.601904
H      -7.814683    -1.832362     4.272847
H      -7.428301    -0.717285     2.939850
63
mn_co2_buco_eq_b_h_scan_04_n1_1_thf.xyz Dihedral 13-1-25-3 = m97.842 °
Mn     -1.876121     0.700683     1.043782
O      -2.083890     2.639145     3.279941
O      -1.041453    -0.716646     2.946429
O      -4.578198     1.309539     0.125961
N       0.762609     1.488362     0.001927
N       0.197111    -0.957031    -0.187280
N      -1.587345    -1.805010    -1.111292
N      -0.451128     3.206293    -0.566070
C       0.873002     3.500038    -0.911221
H       1.181996     4.423745    -1.379680
C      -0.499107    -2.579909    -1.524516
H      -0.584723    -3.428538    -2.188626
C      -2.028195     1.894796     2.373256
C       0.604664    -2.045467    -0.939755
H       1.645020    -2.344921    -1.008778
C      -3.262319    -0.689103    -2.545974
H      -2.530826    -0.591535    -3.363497
H      -3.215477     0.216645    -1.934514
H      -4.267490    -0.759376    -2.989729
C      -0.522513     1.947533     0.012402
C       1.619548     2.423612    -0.550225
H       2.685726     2.248331    -0.647992
H       1.240442    -0.023937     1.675222
H       2.318413    -0.162808    -0.011848
C      -2.146607    -0.700138     2.366282
C      -4.001879    -2.155958    -0.588593
H      -5.010220    -2.213566    -1.026579
H      -3.980868    -1.337879     0.134130
H      -3.807085    -3.097885    -0.052873
C      -1.158458    -0.796916    -0.262896
C      -3.016994    -3.180301    -2.639831
H      -4.041905    -3.269018    -3.028761
H      -2.780767    -4.115022    -2.108998
H      -2.343863    -3.081022    -3.504224
C      -2.449378     3.366371    -2.019485
H      -3.299191     3.996732    -2.324904
H      -2.841764     2.419817    -1.635443
H      -1.840250     3.154414    -2.912121
C      -3.468141     1.056201     0.469429
C      -2.960717    -1.949749    -1.704897
C      -1.604633     4.092391    -0.949662
C      -1.079765     5.414825    -1.557362
H      -0.512443     5.253552    -2.485815
H      -0.450972     5.974501    -0.848198
H      -1.944398     6.046667    -1.806605
C      -2.452675     4.449530     0.289009
H      -3.216785     5.189965     0.006055
H      -1.823074     4.888749     1.077386
H      -2.962283     3.574750     0.698386
B       1.208827     0.058344     0.460041
C      -3.233974    -1.652434     2.882033
H      -2.883795    -2.122780     3.819906
H      -3.350552    -2.464139     2.142269
C      -4.598902    -0.972529     3.104351
H      -4.483014    -0.154038     3.838022
C      -5.685892    -1.947724     3.595848
H      -4.932899    -0.497667     2.169021
H      -5.356617    -2.423599     4.536720
H      -5.797504    -2.765369     2.860825
C      -7.048986    -1.264982     3.814213
H      -6.975920    -0.464821     4.568874
H      -7.809673    -1.983154     4.159783
H      -7.417113    -0.808659     2.880788
63
mn_co2_buco_eq_b_h_scan_05_n1_1_thf.xyz Dihedral 13-1-25-3 = m100.509 °
Mn     -1.864385     0.726438     1.069545
O      -1.992971     2.688760     3.290644
O      -1.062809    -0.662358     3.078882
O      -4.581023     1.338089     0.199933
N       0.753540     1.483360    -0.008073
N       0.179010    -0.962341    -0.136932
N      -1.607699    -1.797213    -1.069297
N      -0.451459     3.197405    -0.605490
C       0.872592     3.473588    -0.966109
H       1.184775     4.384246    -1.457506
C      -0.523145    -2.583688    -1.472383
H      -0.612647    -3.434962    -2.132599
C      -1.972206     1.935055     2.390762
C       0.581835    -2.057148    -0.882777
H       1.619857    -2.366522    -0.943243
C      -3.245117    -0.644447    -2.516942
H      -2.500942    -0.547490    -3.323046
H      -3.193036     0.252790    -1.893400
H      -4.244926    -0.694771    -2.975225
C      -0.528102     1.952798    -0.000720
C       1.613684     2.399550    -0.586202
H       2.678046     2.214518    -0.686129
H       1.188781     0.019510     1.715707
H       2.303800    -0.175951     0.057653
C      -2.124333    -0.670245     2.422950
C      -4.037397    -2.119739    -0.590105
H      -5.037592    -2.165530    -1.047674
H      -4.023862    -1.304295     0.135921
H      -3.862312    -3.065761    -0.055146
C      -1.174719    -0.791080    -0.221456
C      -3.030659    -3.138414    -2.633857
H      -4.049323    -3.208427    -3.042473
H      -2.817950    -4.081707    -2.108258
H      -2.339958    -3.040272    -3.484369
C      -2.477499     3.360123    -2.021308
H      -3.312929     4.005717    -2.334475
H      -2.893025     2.436440    -1.607048
H      -1.885386     3.106167    -2.914351
C      -3.467863     1.080592     0.529803
C      -2.973802    -1.918226    -1.685746
C      -1.601118     4.091221    -0.981334
C      -1.071911     5.397068    -1.619847
H      -0.524431     5.214010    -2.556239
H      -0.422781     5.959616    -0.931694
H      -1.933193     6.036048    -1.862440
C      -2.419595     4.475772     0.269060
H      -3.187600     5.213418    -0.010622
H      -1.770981     4.927560     1.034707
H      -2.922203     3.610165     0.706414
B       1.186261     0.064764     0.498155
C      -3.211620    -1.661375     2.867259
H      -2.873334    -2.173034     3.787784
H      -3.310656    -2.435226     2.086512
C      -4.586214    -1.004536     3.103813
H      -4.485783    -0.214873     3.870883
C      -5.666506    -2.009931     3.547430
H      -4.918681    -0.496631     2.185758
H      -5.341478    -2.515175     4.474330
H      -5.760268    -2.802200     2.782675
C      -7.040425    -1.352082     3.774500
H      -6.985670    -0.578178     4.557571
H      -7.795610    -2.091257     4.086285
H      -7.404433    -0.867803     2.853618
63
mn_co2_buco_eq_b_h_scan_06_n1_1_thf.xyz Dihedral 13-1-25-3 = m103.224 °
Mn     -1.848575     0.746615     1.101016
O      -1.928186     2.726079     3.308951
O      -1.100150    -0.627868     3.233836
O      -4.580549     1.353585     0.279277
N       0.739429     1.478058    -0.013551
N       0.161404    -0.965985    -0.078476
N      -1.620130    -1.788024    -1.032502
N      -0.458219     3.181119    -0.653933
C       0.864914     3.435849    -1.034849
H       1.178815     4.328591    -1.557204
C      -0.533992    -2.578322    -1.427334
H      -0.621535    -3.428404    -2.089379
C      -1.924869     1.965277     2.415207
C       0.567593    -2.059043    -0.824761
H       1.604688    -2.373759    -0.874063
C      -3.217170    -0.601750    -2.496884
H      -2.455785    -0.501296    -3.286316
H      -3.168597     0.286036    -1.859577
H      -4.207901    -0.635796    -2.975896
C      -0.538743     1.957116    -0.012701
C       1.601580     2.368186    -0.627464
H       2.664013     2.172581    -0.728662
H       1.084875     0.081120     1.776653
H       2.284631    -0.183465     0.185720
C      -2.100264    -0.648582     2.489445
C      -4.066114    -2.086596    -0.606117
H      -5.055347    -2.120699    -1.087899
H      -4.064644    -1.275016     0.124698
H      -3.912655    -3.037461    -0.073573
C      -1.190436    -0.788122    -0.177110
C      -3.027015    -3.097902    -2.637274
H      -4.038105    -3.153760    -3.066322
H      -2.833990    -4.048313    -2.116897
H      -2.318646    -2.998470    -3.472925
C      -2.515310     3.346170    -2.025590
H      -3.339710     4.004052    -2.342323
H      -2.947687     2.445289    -1.579462
H      -1.945013     3.053469    -2.920884
C      -3.464473     1.095226     0.597727
C      -2.976106    -1.887949    -1.676101
C      -1.604179     4.082665    -1.020362
C      -1.073141     5.370204    -1.692928
H      -0.550069     5.164066    -2.638551
H      -0.400748     5.935239    -1.029708
H      -1.931340     6.016735    -1.926401
C      -2.387844     4.495362     0.243373
H      -3.162194     5.228622    -0.030311
H      -1.717952     4.961250     0.981911
H      -2.879090     3.638964     0.711564
B       1.148754     0.077748     0.559745
C      -3.192603    -1.675368     2.841617
H      -2.857702    -2.266435     3.714730
H      -3.304799    -2.374015     1.996719
C      -4.559837    -1.027693     3.145151
H      -4.451744    -0.332922     3.998221
C      -5.659292    -2.059260     3.465168
H      -4.878116    -0.413411     2.289142
H      -5.346148    -2.678422     4.324683
H      -5.765054    -2.751454     2.610368
C      -7.021487    -1.408061     3.769519
H      -6.952577    -0.732329     4.637686
H      -7.790194    -2.164797     3.993891
H      -7.376059    -0.812629     2.912319
63
mn_co2_buco_eq_b_h_scan_07_n1_1_thf.xyz Dihedral 13-1-25-3 = m106.044 °
Mn     -1.827259     0.786523     1.142454
O      -1.882782     2.792856     3.325824
O      -1.139244    -0.555093     3.404890
O      -4.571680     1.399640     0.367968
N       0.727157     1.471398    -0.018892
N       0.130079    -0.965524    -0.019413
N      -1.655056    -1.768498    -0.982272
N      -0.451686     3.168121    -0.706721
C       0.871772     3.390030    -1.108619
H       1.192977     4.260253    -1.663717
C      -0.571945    -2.563641    -1.379887
H      -0.664779    -3.411778    -2.043749
C      -1.880234     2.021121     2.441708
C       0.532175    -2.055008    -0.772365
H       1.567134    -2.377570    -0.818777
C      -3.219942    -0.554570    -2.457386
H      -2.445599    -0.458373    -3.234621
H      -3.170587     0.328631    -1.813727
H      -4.203758    -0.574119    -2.951231
C      -0.543931     1.968893    -0.025301
C       1.596834     2.325641    -0.670982
H       2.655727     2.111395    -0.772924
H       0.947066     0.148211     1.834981
H       2.250293    -0.194375     0.337555
C      -2.069461    -0.596988     2.576902
C      -4.113028    -2.030013    -0.583441
H      -5.096071    -2.043734    -1.078735
H      -4.107819    -1.221034     0.150367
H      -3.985116    -2.985489    -0.052774
C      -1.219725    -0.776834    -0.121492
C      -3.065450    -3.054036    -2.603672
H      -4.074013    -3.096774    -3.040101
H      -2.887633    -4.007702    -2.083814
H      -2.349886    -2.961485    -3.433908
C      -2.539544     3.345584    -2.030594
H      -3.354611     4.016008    -2.345057
H      -2.983930     2.468235    -1.550578
H      -1.998185     3.016065    -2.930980
C      -3.453670     1.135813     0.673303
C      -3.006627    -1.847096    -1.639342
C      -1.587271     4.084365    -1.066335
C      -1.047100     5.345287    -1.779937
H      -0.551021     5.107195    -2.732702
H      -0.347482     5.910864    -1.146014
H      -1.897282     6.004326    -2.007894
C      -2.329714     4.536981     0.208729
H      -3.103061     5.273082    -0.060044
H      -1.633452     5.011527     0.916866
H      -2.816776     3.696900     0.710528
B       1.096779     0.091038     0.625757
C      -3.143560    -1.674388     2.832285
H      -2.814744    -2.309513     3.676475
H      -3.220622    -2.319654     1.943451
C      -4.531367    -1.077297     3.148979
H      -4.455565    -0.441304     4.050146
C      -5.615327    -2.149822     3.373284
H      -4.845994    -0.411757     2.330747
H      -5.307693    -2.819189     4.196377
H      -5.687407    -2.784522     2.471637
C      -6.997635    -1.548212     3.689036
H      -6.962950    -0.933485     4.603371
H      -7.755029    -2.333693     3.841659
H      -7.345078    -0.901514     2.866767
63
mn_co2_buco_eq_b_h_scan_08_n1_1_thf.xyz Dihedral 13-1-25-3 = m109.033 °
Mn     -1.803203     0.810311     1.179634
O      -1.837206     2.837695     3.342869
O      -1.200915    -0.496731     3.562228
O      -4.555839     1.435213     0.441890
N       0.717283     1.465254    -0.018488
N       0.108384    -0.965459     0.018773
N      -1.675747    -1.750102    -0.958160
N      -0.447295     3.153193    -0.747658
C       0.876422     3.348551    -1.164613
H       1.203240     4.199872    -1.745323
C      -0.591542    -2.539008    -1.368645
H      -0.685407    -3.379024    -2.042689
C      -1.835494     2.056819     2.467021
C       0.512834    -2.040311    -0.752786
H       1.547635    -2.363609    -0.801168
C      -3.225837    -0.517849    -2.432045
H      -2.445481    -0.421567    -3.203215
H      -3.175778     0.361024    -1.782355
H      -4.206333    -0.528370    -2.932749
C      -0.548167     1.976092    -0.032711
C       1.592712     2.288529    -0.701077
H       2.648831     2.059792    -0.801837
H       0.796961     0.202704     1.875890
H       2.212901    -0.194595     0.493589
C      -2.053674    -0.559373     2.656449
C      -4.137798    -1.989393    -0.567256
H      -5.118834    -1.991265    -1.066709
H      -4.127381    -1.181654     0.167982
H      -4.022944    -2.946950    -0.037602
C      -1.240309    -0.772311    -0.083002
C      -3.092648    -3.019507    -2.586252
H      -4.101872    -3.056124    -3.021689
H      -2.918782    -3.975138    -2.068631
H      -2.377678    -2.928714    -3.417166
C      -2.566638     3.341892    -2.020653
H      -3.373634     4.023585    -2.331556
H      -3.019170     2.488616    -1.506365
H      -2.056941     2.976848    -2.925787
C      -3.436563     1.165867     0.735515
C      -3.026150    -1.815507    -1.618988
C      -1.573468     4.082579    -1.100250
C      -1.028346     5.315573    -1.856669
H      -0.558881     5.044596    -2.814240
H      -0.303897     5.883907    -1.253837
H      -1.871727     5.984422    -2.081459
C      -2.271916     4.575161     0.185106
H      -3.045133     5.313600    -0.077495
H      -1.548990     5.058040     0.860213
H      -2.752171     3.752146     0.721537
B       1.043667     0.103001     0.682973
C      -3.110492    -1.673785     2.830612
H      -2.789393    -2.336541     3.656502
H      -3.156445    -2.281557     1.914465
C      -4.515781    -1.116267     3.145671
H      -4.466388    -0.510363     4.069285
C      -5.581321    -2.216582     3.317645
H      -4.832983    -0.429447     2.346164
H      -5.274422    -2.903804     4.126156
H      -5.624649    -2.825612     2.396686
C      -6.981442    -1.653138     3.625413
H      -6.977427    -1.068162     4.559750
H      -7.725356    -2.458155     3.737453
H      -7.326364    -0.987010     2.817700
63
mn_co2_buco_eq_b_h_scan_09_n1_1_thf.xyz Dihedral 13-1-25-3 = m112.186 °
Mn     -1.745785     0.827504     1.258102
O      -1.800292     2.881693     3.393310
O      -1.284200    -0.475076     3.775441
O      -4.511378     1.453197     0.551665
N       0.695704     1.455266    -0.010775
N       0.075362    -0.969785     0.077667
N      -1.688538    -1.719480    -0.952725
N      -0.447588     3.118408    -0.816195
C       0.873287     3.259397    -1.269055
H       1.206362     4.071607    -1.900396
C      -0.590051    -2.477232    -1.390151
H      -0.671301    -3.292082    -2.096214
C      -1.771408     2.086796     2.529725
C       0.504822    -1.996866    -0.741818
H       1.542901    -2.310686    -0.790939
C      -3.227868    -0.464241    -2.415441
H      -2.440212    -0.353489    -3.177183
H      -3.185455     0.402877    -1.749178
H      -4.203530    -0.466604    -2.925723
C      -0.558894     1.988637    -0.034765
C       1.577137     2.211273    -0.758319
H       2.627203     1.955943    -0.862042
H       0.382751     0.328787     1.902217
H       2.074792    -0.159639     0.908262
C      -2.027057    -0.531143     2.777571
C      -4.152455    -1.953808    -0.576278
H      -5.129441    -1.961757    -1.083607
H      -4.153610    -1.143672     0.156878
H      -4.036924    -2.909437    -0.043660
C      -1.271457    -0.778398    -0.031998
C      -3.099117    -2.967179    -2.601360
H      -4.108409    -3.003000    -3.036620
H      -2.920340    -3.927374    -2.093827
H      -2.385467    -2.865013    -3.432098
C      -2.623611     3.339346    -1.987223
H      -3.413221     4.043969    -2.291385
H      -3.088946     2.534482    -1.410141
H      -2.177789     2.908389    -2.897059
C      -3.389695     1.183918     0.832114
C      -3.034954    -1.774122    -1.620930
C      -1.554696     4.074395    -1.151079
C      -1.005095     5.256448    -1.980488
H      -0.589115     4.930460    -2.945757
H      -0.234792     5.822297    -1.434869
H      -1.834728     5.945714    -2.194779
C      -2.166147     4.633038     0.152178
H      -2.937904     5.379065    -0.092715
H      -1.394555     5.122999     0.765626
H      -2.630286     3.840103     0.746793
B       0.898170     0.138013     0.799066
C      -3.072994    -1.675415     2.830646
H      -2.761488    -2.395978     3.611034
H      -3.094016    -2.208137     1.869329
C      -4.490698    -1.161502     3.165555
H      -4.459402    -0.612548     4.124972
C      -5.539382    -2.287407     3.262786
H      -4.814029    -0.433346     2.405843
H      -5.230587    -3.010922     4.038241
H      -5.559863    -2.847725     2.310774
C      -6.953673    -1.765785     3.579721
H      -6.972770    -1.229483     4.542689
H      -7.684180    -2.588497     3.640207
H      -7.300481    -1.065293     2.802428
63
mn_co2_buco_eq_b_h_scan_10_n1_1_thf.xyz Dihedral 13-1-25-3 = m115.894 °
Mn     -1.753419     0.863092     1.271465
O      -1.777340     2.956592     3.367697
O      -1.385222    -0.366705     3.855250
O      -4.527778     1.485666     0.590300
N       0.688480     1.450812     0.002253
N       0.042146    -0.967126     0.113015
N      -1.720043    -1.698184    -0.932325
N      -0.430847     3.113671    -0.836117
C       0.895156     3.233980    -1.280807
H       1.241527     4.033145    -1.921634
C      -0.625416    -2.466962    -1.360737
H      -0.709272    -3.281651    -2.066733
C      -1.760491     2.143955     2.520458
C       0.469102    -1.997678    -0.703525
H       1.504326    -2.322067    -0.744330
C      -3.243740    -0.427234    -2.397432
H      -2.450656    -0.316965    -3.153599
H      -3.200765     0.436076    -1.726372
H      -4.216190    -0.421823    -2.913815
C      -0.559947     1.997608    -0.039025
C       1.583977     2.185761    -0.749718
H       2.631957     1.917735    -0.842228
H       0.305951     0.358889     1.919933
H       2.025487    -0.160810     0.993146
C      -2.056286    -0.471121     2.811412
C      -4.187407    -1.917374    -0.569576
H      -5.161514    -1.920658    -1.082492
H      -4.189509    -1.107618     0.164195
H      -4.078964    -2.873699    -0.036899
C      -1.301497    -0.761604    -0.008121
C      -3.129760    -2.930328    -2.593211
H      -4.136171    -2.956659    -3.035746
H      -2.962075    -3.893877    -2.088250
H      -2.409328    -2.830439    -3.418378
C      -2.615179     3.344238    -1.990189
H      -3.393139     4.056255    -2.306774
H      -3.091058     2.565435    -1.386431
H      -2.186520     2.878869    -2.891203
C      -3.402546     1.219029     0.858234
C      -3.063228    -1.741605    -1.607837
C      -1.524568     4.080188    -1.183699
C      -0.962863     5.231975    -2.046802
H      -0.555432     4.873931    -3.004354
H      -0.182566     5.801657    -1.519740
H      -1.783791     5.926839    -2.275948
C      -2.113769     4.678862     0.112206
H      -2.873942     5.433575    -0.142153
H      -1.327928     5.167600     0.708296
H      -2.587069     3.907189     0.727723
B       0.856758     0.143924     0.835133
C      -3.050052    -1.663341     2.820204
H      -2.713227    -2.394702     3.579811
H      -3.051743    -2.165684     1.843217
C      -4.484710    -1.210085     3.171764
H      -4.469913    -0.692412     4.148665
C      -5.495649    -2.372559     3.232971
H      -4.832510    -0.467673     2.436056
H      -5.160809    -3.110028     3.984107
H      -5.500206    -2.902202     2.263587
C      -6.925430    -1.908424     3.569330
H      -6.958236    -1.401699     4.547814
H      -7.627871    -2.756519     3.607606
H      -7.298662    -1.197136     2.814399
63
mn_co2_buco_eq_b_h_scan_11_n1_1_thf.xyz Dihedral 13-1-25-3 = m120.036 °
Mn     -1.761910     0.894512     1.279535
O      -1.749240     3.025796     3.337535
O      -1.491026    -0.262637     3.918486
O      -4.542702     1.516758     0.619735
N       0.684270     1.447675     0.014827
N       0.013104    -0.962970     0.138332
N      -1.748666    -1.678451    -0.917269
N      -0.414160     3.111427    -0.848959
C       0.916401     3.215712    -1.284622
H       1.274303     4.005060    -1.931289
C      -0.658682    -2.458194    -1.337671
H      -0.745829    -3.273251    -2.042874
C      -1.747621     2.195452     2.507660
C       0.436186    -1.998288    -0.674267
H       1.468613    -2.332264    -0.708420
C      -3.265056    -0.397665    -2.381305
H      -2.469810    -0.287443    -3.135214
H      -3.221084     0.463249    -1.707347
H      -4.236282    -0.387746    -2.899929
C      -0.558813     2.005253    -0.041564
C       1.592105     2.166923    -0.737791
H       2.638307     1.888763    -0.820089
H       0.256894     0.376622     1.935485
H       1.989027    -0.165930     1.047534
C      -2.089251    -0.415606     2.836773
C      -4.216695    -1.887723    -0.558323
H      -5.190412    -1.886431    -1.071995
H      -4.216086    -1.078956     0.176693
H      -4.112303    -2.844991    -0.026643
C      -1.327670    -0.744686     0.008324
C      -3.160639    -2.900600    -2.583497
H      -4.165632    -2.920104    -3.029593
H      -3.000292    -3.866385    -2.080434
H      -2.436610    -2.802719    -3.405784
C      -2.598816     3.348722    -2.000746
H      -3.368756     4.064688    -2.327767
H      -3.082209     2.586831    -1.381392
H      -2.178575     2.861710    -2.894197
C      -3.414508     1.252459     0.876797
C      -3.090735    -1.714683    -1.595122
C      -1.496998     4.085088    -1.210306
C      -0.923469     5.215089    -2.094174
H      -0.518649     4.834925    -3.044298
H      -0.138098     5.786837    -1.577026
H      -1.737296     5.913622    -2.336987
C      -2.076262     4.711684     0.076910
H      -2.826441     5.472685    -0.188192
H      -1.283258     5.198703     0.664830
H      -2.559489     3.955632     0.704247
B       0.826916     0.146834     0.861256
C      -3.031197    -1.650219     2.815532
H      -2.669701    -2.382080     3.563233
H      -3.015834    -2.134786     1.830285
C      -4.480331    -1.251855     3.175829
H      -4.481373    -0.756449     4.164144
C      -5.455270    -2.445780     3.209743
H      -4.850184    -0.503041     2.456602
H      -5.097341    -3.189381     3.944024
H      -5.444241    -2.953277     2.228804
C      -6.898331    -2.033144     3.556492
H      -6.945132    -1.547496     4.545021
H      -7.574253    -2.903084     3.578009
H      -7.294299    -1.318496     2.816455
63
mn_co2_buco_eq_b_h_scan_12_n1_1_thf.xyz Dihedral 13-1-25-3 = m124.710 °
Mn     -1.772964     0.925219     1.284286
O      -1.726503     3.093448     3.303250
O      -1.608625    -0.156893     3.970420
O      -4.558144     1.550066     0.641248
N       0.681312     1.445202     0.027957
N      -0.015694    -0.957640     0.159949
N      -1.777305    -1.658256    -0.904813
N      -0.395527     3.110650    -0.859387
C       0.939636     3.199916    -1.284539
H       1.309470     3.980446    -1.935213
C      -0.692286    -2.448783    -1.317679
H      -0.782957    -3.264233    -2.022010
C      -1.738958     2.245091     2.492105
C       0.403021    -1.997893    -0.648701
H       1.432523    -2.341384    -0.676478
C      -3.289133    -0.369766    -2.366980
H      -2.492934    -0.259904    -3.119931
H      -3.243743     0.489498    -1.691118
H      -4.259878    -0.356494    -2.886429
C      -0.556277     2.013168    -0.043781
C       1.601797     2.150090    -0.723136
H       2.646172     1.862220    -0.794586
H       0.216060     0.390384     1.950397
H       1.955841    -0.173275     1.092027
C      -2.129614    -0.359249     2.857075
C      -4.244963    -1.858756    -0.545862
H      -5.219238    -1.852016    -1.058452
H      -4.239581    -1.051384     0.190817
H      -4.144332    -2.817365    -0.015969
C      -1.353558    -0.726950     0.021699
C      -3.193045    -2.872537    -2.573453
H      -4.197239    -2.886296    -3.021559
H      -3.038589    -3.839970    -2.071729
H      -2.466777    -2.776874    -3.394061
C      -2.576743     3.354515    -2.015736
H      -3.339488     4.073497    -2.352754
H      -3.067261     2.606356    -1.385167
H      -2.161605     2.850323    -2.901977
C      -3.427770     1.287225     0.889507
C      -3.119060    -1.688560    -1.583187
C      -1.467418     4.090677    -1.235900
C      -0.880982     5.201184    -2.135855
H      -0.476248     4.801925    -3.078166
H      -0.092382     5.774348    -1.625265
H      -1.687809     5.902794    -2.392638
C      -2.041392     4.741556     0.041573
H      -2.781984     5.507815    -0.235142
H      -1.243870     5.226812     0.624777
H      -2.535131     3.999501     0.677542
B       0.800139     0.148786     0.884313
C      -3.015965    -1.635202     2.813865
H      -2.627571    -2.361034     3.553953
H      -2.983176    -2.107881     1.823712
C      -4.478342    -1.293550     3.180413
H      -4.494786    -0.816032     4.177131
C      -5.413989    -2.518771     3.193022
H      -4.872383    -0.543780     2.474095
H      -5.031038    -3.263310     3.913651
H      -5.387971    -3.008126     2.203342
C      -6.869229    -2.159427     3.548258
H      -6.930227    -1.693104     4.545258
H      -7.516482    -3.051124     3.554718
H      -7.289197    -1.444997     2.821339
63
mn_co2_buco_eq_b_h_scan_13_n1_1_thf.xyz Dihedral 13-1-25-3 = m130.031 °
Mn     -1.784329     0.955318     1.287904
O      -1.688098     3.157684     3.268185
O      -1.729383    -0.055494     4.012035
O      -4.572292     1.589544     0.661358
N       0.678371     1.442862     0.041228
N      -0.045511    -0.951618     0.178814
N      -1.807076    -1.637473    -0.894443
N      -0.376187     3.110847    -0.867785
C       0.963635     3.185950    -1.281142
H       1.345711     3.958568    -1.934211
C      -0.727355    -2.438755    -1.300141
H      -0.821810    -3.254542    -2.003613
C      -1.723323     2.292126     2.476322
C       0.368502    -1.996783    -0.625971
H       1.394989    -2.349630    -0.647748
C      -3.316271    -0.342735    -2.354058
H      -2.520113    -0.233868    -3.107201
H      -3.268773     0.515605    -1.677227
H      -4.287190    -0.326804    -2.873094
C      -0.553476     2.020985    -0.045944
C       1.611854     2.134599    -0.706281
H       2.654350     1.837455    -0.766372
H       0.175011     0.402661     1.963965
H       1.921574    -0.181592     1.134354
C      -2.172981    -0.303151     2.874339
C      -4.273314    -1.829124    -0.531920
H      -5.249054    -1.816818    -1.041618
H      -4.261496    -1.023002     0.206265
H      -4.175702    -2.788963    -0.003735
C      -1.380369    -0.708572     0.032732
C      -3.228271    -2.845470    -2.562667
H      -4.232224    -2.854218    -3.011437
H      -3.078706    -3.814011    -2.061612
H      -2.500875    -2.752551    -3.382633
C      -2.551041     3.360383    -2.033975
H      -3.307260     4.081511    -2.380888
H      -3.048417     2.623542    -1.395354
H      -2.138268     2.842238    -2.913222
C      -3.440474     1.325815     0.901197
C      -3.149177    -1.662548    -1.571676
C      -1.437333     4.096322    -1.260407
C      -0.837359     5.189484    -2.172538
H      -0.430650     4.773707    -3.106838
H      -0.047039     5.763619    -1.665731
H      -1.637278     5.893660    -2.443435
C      -2.009875     4.768126     0.006772
H      -2.742024     5.538081    -0.281953
H      -1.210129     5.252492     0.587620
H      -2.513452     4.038167     0.649131
B       0.772806     0.150266     0.905803
C      -3.003301    -1.617136     2.815398
H      -2.589155    -2.331441     3.552760
H      -2.949919    -2.083189     1.823206
C      -4.478432    -1.333656     3.181566
H      -4.513105    -0.863455     4.181079
C      -5.368730    -2.592080     3.185297
H      -4.898870    -0.593567     2.479382
H      -4.961597    -3.324707     3.904934
H      -5.320996    -3.076849     2.194281
C      -6.837711    -2.287948     3.535637
H      -6.920230    -1.828083     4.534072
H      -7.451442    -3.203063     3.535840
H      -7.280742    -1.586821     2.809439
63
mn_co2_buco_eq_b_h_scan_14_n1_1_thf.xyz Dihedral 13-1-25-3 = m136.130 °
Mn     -1.808375     1.000226     1.287006
O      -1.682610     3.244218     3.218231
O      -1.883546     0.073041     4.044143
O      -4.594782     1.648322     0.663529
N       0.673057     1.439359     0.062549
N      -0.091484    -0.941517     0.205381
N      -1.853035    -1.605092    -0.880787
N      -0.345711     3.112198    -0.877704
C       1.000840     3.165378    -1.272254
H       1.402224     3.926192    -1.927605
C      -0.782336    -2.424342    -1.273695
H      -0.882816    -3.241144    -1.975197
C      -1.730324     2.358110     2.450105
C       0.314227    -1.995934    -0.591651
H       1.335567    -2.363881    -0.603433
C      -3.357085    -0.303699    -2.340590
H      -2.562215    -0.201086    -3.095961
H      -3.303295     0.555859    -1.665923
H      -4.329176    -0.283513    -2.857260
C      -0.549267     2.033244    -0.047936
C       1.626614     2.111094    -0.678089
H       2.665660     1.799223    -0.720717
H       0.122370     0.418914     1.985732
H       1.872994    -0.196298     1.187662
C      -2.239251    -0.225207     2.887800
C      -4.317385    -1.780130    -0.511795
H      -5.295282    -1.759727    -1.017095
H      -4.295293    -0.974424     0.226857
H      -4.225215    -2.740647     0.016079
C      -1.421045    -0.678920     0.046040
C      -3.284275    -2.806767    -2.544555
H      -4.287952    -2.807971    -2.994046
H      -3.143137    -3.775665    -2.041788
H      -2.555355    -2.721191    -3.364017
C      -2.506363     3.375020    -2.066288
H      -3.251006     4.100797    -2.428149
H      -3.016900     2.653311    -1.420675
H      -2.094453     2.839352    -2.935361
C      -3.462810     1.382074     0.898977
C      -3.195868    -1.622695    -1.555861
C      -1.388593     4.107135    -1.295164
C      -0.764745     5.176694    -2.219069
H      -0.353648     4.739624    -3.141680
H       0.027586     5.749342    -1.713733
H      -1.552623     5.886234    -2.510372
C      -1.962670     4.806244    -0.043663
H      -2.680965     5.582332    -0.350309
H      -1.161441     5.287284     0.537845
H      -2.482972     4.092763     0.603882
B       0.733787     0.151639     0.937046
C      -2.990894    -1.587135     2.818943
H      -2.538656    -2.276749     3.557499
H      -2.906483    -2.049755     1.827350
C      -4.481245    -1.391241     3.180532
H      -4.546568    -0.918724     4.177141
C      -5.294257    -2.700691     3.189348
H      -4.944028    -0.681311     2.472918
H      -4.848167    -3.400959     3.918067
H      -5.210642    -3.190709     2.203311
C      -6.781388    -2.483519     3.527501
H      -6.899493    -2.023284     4.522197
H      -7.338654    -3.434103     3.529576
H      -7.260530    -1.815302     2.793219
63
mn_co2_buco_eq_b_h_scan_15_n1_1_thf.xyz Dihedral 13-1-25-3 = m143.107 °
Mn     -1.842528     1.052952     1.282242
O      -1.708467     3.335220     3.167384
O      -2.067792     0.203540     4.062118
O      -4.619437     1.722810     0.636475
N       0.664709     1.437194     0.092543
N      -0.147726    -0.926807     0.235278
N      -1.907179    -1.566384    -0.867661
N      -0.309869     3.114538    -0.885356
C       1.043845     3.140755    -1.257295
H       1.468674     3.886835    -1.914816
C      -0.847135    -2.407837    -1.241531
H      -0.953781    -3.227204    -1.939140
C      -1.759023     2.430310     2.421517
C       0.248820    -1.994082    -0.549193
H       1.263544    -2.380062    -0.546479
C      -3.402930    -0.260134    -2.333000
H      -2.606675    -0.164992    -3.087846
H      -3.346038     0.602157    -1.662297
H      -4.374318    -0.237422    -2.850858
C      -0.545377     2.049706    -0.046163
C       1.641922     2.083775    -0.639773
H       2.676145     1.754203    -0.661023
H       0.057623     0.438691     2.012506
H       1.811684    -0.213177     1.251788
C      -2.323693    -0.142207     2.892618
C      -4.370367    -1.722664    -0.495931
H      -5.349500    -1.694564    -0.998476
H      -4.338999    -0.916440     0.242094
H      -4.284798    -2.683027     0.033296
C      -1.470032    -0.641434     0.057362
C      -3.346751    -2.763596    -2.527178
H      -4.349208    -2.757007    -2.979348
H      -3.216158    -3.731993    -2.020670
H      -2.614696    -2.687698    -3.344853
C      -2.446889     3.391889    -2.111654
H      -3.176844     4.122448    -2.493265
H      -2.975277     2.685819    -1.463056
H      -2.030751     2.838933    -2.967808
C      -3.490884     1.449274     0.878764
C      -3.249702    -1.576653    -1.542808
C      -1.330019     4.119248    -1.334922
C      -0.674856     5.163974    -2.265239
H      -0.255334     4.705614    -3.173625
H       0.117722     5.733061    -1.756248
H      -1.447017     5.880215    -2.581157
C      -1.913060     4.845695    -0.103498
H      -2.614828     5.627743    -0.432518
H      -1.114062     5.323016     0.484089
H      -2.454157     4.149038     0.545244
B       0.684787     0.154534     0.975695
C      -2.984172    -1.552626     2.815764
H      -2.480810    -2.214713     3.546565
H      -2.874867    -2.003905     1.821677
C      -4.481078    -1.459900     3.189605
H      -4.569595    -0.997886     4.188935
C      -5.205085    -2.820271     3.196458
H      -4.995730    -0.778266     2.489030
H      -4.709498    -3.491921     3.920173
H      -5.094647    -3.300360     2.208104
C      -6.701550    -2.703929     3.543040
H      -6.845113    -2.257772     4.540850
H      -7.194915    -3.689230     3.542786
H      -7.227642    -2.065125     2.814736
63
mn_co2_buco_eq_b_h_scan_16_n1_1_thf.xyz Dihedral 13-1-25-3 = m151.054 °
Mn     -1.887343     1.115097     1.269662
O      -1.743912     3.426499     3.117981
O      -2.286355     0.335956     4.056705
O      -4.641176     1.828127     0.570483
N       0.652697     1.436878     0.131205
N      -0.217081    -0.906280     0.266043
N      -1.972665    -1.522083    -0.855608
N      -0.267604     3.119174    -0.889260
C       1.093687     3.113648    -1.233167
H       1.546774     3.842699    -1.890999
C      -0.925797    -2.390891    -1.202568
H      -1.039204    -3.215692    -1.892675
C      -1.798961     2.507130     2.390177
C       0.168441    -1.991712    -0.498616
H       1.174545    -2.398998    -0.475958
C      -3.449509    -0.215442    -2.340668
H      -2.646871    -0.136101    -3.090487
H      -3.391007     0.654392    -1.680068
H      -4.416862    -0.191033    -2.865891
C      -0.541634     2.071040    -0.041194
C       1.657728     2.053610    -0.589264
H       2.685401     1.703545    -0.584410
H      -0.026360     0.463673     2.041181
H       1.731636    -0.232112     1.330027
C      -2.435177    -0.051674     2.881830
C      -4.436998    -1.645340    -0.487317
H      -5.415284    -1.606262    -0.990782
H      -4.394082    -0.834726     0.245721
H      -4.366170    -2.603021     0.048986
C      -1.529773    -0.595071     0.063878
C      -3.421377    -2.720799    -2.505439
H      -4.421582    -2.706350    -2.962370
H      -3.305852    -3.684945    -1.987350
H      -2.684485    -2.663812    -3.320360
C      -2.367220     3.411129    -2.173423
H      -3.079223     4.146013    -2.579914
H      -2.918775     2.718611    -1.529486
H      -1.938207     2.843900    -3.013824
C      -3.521684     1.537979     0.833375
C      -3.313051    -1.523920    -1.534368
C      -1.260184     4.133195    -1.377962
C      -0.565528     5.155614    -2.303892
H      -0.130716     4.679469    -3.195781
H       0.223165     5.718626    -1.782159
H      -1.317953     5.879818    -2.648110
C      -1.864124     4.883129    -0.171158
H      -2.546357     5.670581    -0.527267
H      -1.073804     5.356621     0.431083
H      -2.430922     4.201493     0.471425
B       0.621708     0.159704     1.020937
C      -2.991369    -1.509390     2.803016
H      -2.420823    -2.134356     3.517208
H      -2.864769    -1.945350     1.804606
C      -4.482231    -1.540278     3.206875
H      -4.586151    -1.094031     4.211447
C      -5.095601    -2.953784     3.213640
H      -5.063886    -0.896289     2.522226
H      -4.534442    -3.589918     3.921512
H      -4.966141    -3.415738     2.218788
C      -6.589756    -2.960923     3.588549
H      -6.749707    -2.534283     4.592400
H      -7.001838    -3.982879     3.589510
H      -7.179588    -2.361969     2.875362
63
mn_co2_buco_eq_b_h_scan_17_n1_1_thf.xyz Dihedral 13-1-25-3 = m159.986 °
Mn     -1.936462     1.175123     1.251206
O      -1.800080     3.505904     3.075987
O      -2.522389     0.465175     4.027517
O      -4.652234     1.948103     0.470039
N       0.637620     1.436013     0.173363
N      -0.290475    -0.884726     0.290957
N      -2.041867    -1.478579    -0.848217
N      -0.224728     3.124469    -0.886097
C       1.143028     3.086183    -1.200858
H       1.625380     3.798319    -1.856487
C      -1.009405    -2.374767    -1.167081
H      -1.129828    -3.205465    -1.848880
C      -1.851163     2.576244     2.361018
C       0.082800    -1.989212    -0.451969
H       1.079493    -2.417420    -0.408783
C      -3.500737    -0.176855    -2.356674
H      -2.692455    -0.117219    -3.102141
H      -3.440123     0.703750    -1.710741
H      -4.464333    -0.153133    -2.888755
C      -0.539003     2.092593    -0.032338
C       1.670780     2.022477    -0.532603
H       2.690565     1.651351    -0.501217
H      -0.115084     0.485204     2.067912
H       1.644583    -0.254101     1.405911
C      -2.558482     0.035950     2.858302
C      -4.506274    -1.565461    -0.479456
H      -5.484276    -1.513979    -0.982366
H      -4.448509    -0.749725     0.247285
H      -4.451502    -2.519614     0.065195
C      -1.592612    -0.548391     0.064116
C      -3.503402    -2.684057    -2.480902
H      -4.502423    -2.663725    -2.940174
H      -3.401705    -3.641235    -1.947283
H      -2.764071    -2.649929    -3.294968
C      -2.274987     3.428627    -2.242326
H      -2.968537     4.166370    -2.674834
H      -2.851315     2.743244    -1.612471
H      -1.824325     2.853833    -3.066195
C      -3.548285     1.633168     0.767087
C      -3.380960    -1.473473    -1.528654
C      -1.187803     4.145999    -1.415722
C      -0.450448     5.153006    -2.324961
H       0.005066     4.666133    -3.200579
H       0.329780     5.707661    -1.781873
H      -1.181328     5.885788    -2.696495
C      -1.823436     4.912483    -0.235935
H      -2.484081     5.704542    -0.621299
H      -1.048357     5.382501     0.388450
H      -2.418946     4.242815     0.392867
B       0.553622     0.163298     1.064804
C      -3.005905    -1.462446     2.791122
H      -2.370037    -2.035507     3.494063
H      -2.859436    -1.891876     1.792808
C      -4.480619    -1.618342     3.220986
H      -4.605124    -1.181202     4.226845
C      -4.973554    -3.078225     3.235570
H      -5.125504    -1.026541     2.545474
H      -4.345295    -3.667113     3.927837
H      -4.828434    -3.525558     2.235984
C      -6.453141    -3.210827     3.643418
H      -6.625113    -2.801287     4.652355
H      -6.779068    -4.263412     3.648814
H      -7.106440    -2.661022     2.946087
63
mn_co2_buco_eq_b_h_scan_18_n1_1_thf.xyz Dihedral 13-1-25-3 = m169.748 °
Mn     -1.979378     1.227937     1.233392
O      -1.848127     3.572801     3.041070
O      -2.765991     0.570485     3.978258
O      -4.652352     2.061215     0.369935
N       0.622131     1.435027     0.211629
N      -0.356754    -0.865049     0.310475
N      -2.105877    -1.441353    -0.840494
N      -0.187367     3.129119    -0.879544
C       1.184533     3.059901    -1.170320
H       1.692696     3.756177    -1.823526
C      -1.088142    -2.362752    -1.133238
H      -1.216595    -3.200033    -1.805468
C      -1.897078     2.635699     2.335559
C       0.003127    -1.988257    -0.410351
H       0.990254    -2.435879    -0.348460
C      -3.542063    -0.150550    -2.380501
H      -2.728121    -0.119119    -3.121439
H      -3.475347     0.744637    -1.755345
H      -4.501713    -0.127332    -2.919669
C      -0.537358     2.112237    -0.021886
C       1.679129     1.992909    -0.482174
H       2.690695     1.602282    -0.428814
H      -0.199563     0.505953     2.088650
H       1.561188    -0.271945     1.475533
C      -2.684355     0.110467     2.823356
C      -4.570560    -1.479883    -0.470703
H      -5.547461    -1.412868    -0.973960
H      -4.493322    -0.656334     0.245520
H      -4.537848    -2.427429     0.087327
C      -1.648631    -0.506480     0.062292
C      -3.586344    -2.659770    -2.445555
H      -4.585870    -2.635352    -2.903550
H      -3.498117    -3.605229    -1.889159
H      -2.848281    -2.656845    -3.261590
C      -2.185128     3.445434    -2.307542
H      -2.860022     4.186292    -2.763708
H      -2.786052     2.762648    -1.697865
H      -1.709943     2.867906    -3.115656
C      -3.565828     1.720813     0.700485
C      -3.444004    -1.429316    -1.522029
C      -1.122579     4.157116    -1.444541
C      -0.345301     5.156124    -2.329016
H       0.131007     4.665519    -3.191373
H       0.424698     5.699625    -1.760600
H      -1.055176     5.898598    -2.721485
C      -1.792765     4.932832    -0.290173
H      -2.432020     5.729233    -0.701706
H      -1.035838     5.398876     0.358993
H      -2.415771     4.271538     0.320259
B       0.489331     0.167205     1.102766
C      -3.030364    -1.417942     2.770943
H      -2.337335    -1.935055     3.463879
H      -2.865544    -1.844004     1.774333
C      -4.479512    -1.688335     3.226589
H      -4.622664    -1.257814     4.232312
C      -4.854041    -3.182829     3.252058
H      -5.180008    -1.153348     2.558693
H      -4.165288    -3.719024     3.929613
H      -4.696551    -3.618808     2.249073
C      -6.308399    -3.432898     3.694437
H      -6.488309    -3.036361     4.707180
H      -6.548904    -4.508156     3.707717
H      -7.020210    -2.938361     3.013160
63
mn_co2_buco_eq_b_h_scan_19_n1_1_thf.xyz Dihedral 13-1-25-3 = m180.000 °
Mn     -2.031438     1.279002     1.206674
O      -1.919441     3.628632     3.008647
O      -3.031030     0.672255     3.900569
O      -4.649613     2.177027     0.245870
N       0.598902     1.429761     0.251532
N      -0.430610    -0.848363     0.327975
N      -2.175579    -1.407322    -0.837068
N      -0.151240     3.131946    -0.868599
C       1.224752     3.031499    -1.129828
H       1.761526     3.712709    -1.775991
C      -1.174842    -2.355990    -1.098752
H      -1.311887    -3.200878    -1.759719
C      -1.959678     2.689444     2.305117
C      -0.085653    -1.992433    -0.366565
H       0.890152    -2.460746    -0.282272
C      -3.581087    -0.129514    -2.415610
H      -2.761436    -0.133282    -3.150850
H      -3.503384     0.782027    -1.815481
H      -4.536288    -0.104443    -2.962547
C      -0.541003     2.128679    -0.012187
C       1.682046     1.959785    -0.423492
H       2.683965     1.549029    -0.345010
H      -0.293094     0.523787     2.107673
H       1.466891    -0.293371     1.544717
C      -2.826939     0.184622     2.772604
C      -4.639722    -1.385983    -0.470066
H      -5.614201    -1.300288    -0.975189
H      -4.538604    -0.553152     0.232433
H      -4.634190    -2.324243     0.104658
C      -1.710262    -0.466703     0.054511
C      -3.677839    -2.638636    -2.410713
H      -4.677367    -2.608520    -2.868417
H      -3.606552    -3.569263    -1.827553
H      -2.941142    -2.673297    -3.227409
C      -2.084797     3.465879    -2.377622
H      -2.737209     4.211887    -2.857540
H      -2.713479     2.782626    -1.796642
H      -1.580403     2.889158    -3.168512
C      -3.585484     1.809007     0.616453
C      -3.511445    -1.386156    -1.521778
C      -1.053883     4.168303    -1.469216
C      -0.232143     5.163054    -2.317915
H       0.268623     4.672959    -3.166550
H       0.523789     5.690924    -1.716864
H      -0.917400     5.918051    -2.729713
C      -1.764238     4.949523    -0.342778
H      -2.377583     5.752233    -0.780589
H      -1.030148     5.408470     0.336952
H      -2.418549     4.295520     0.241808
B       0.415829     0.167696     1.140544
C      -3.067814    -1.366531     2.744134
H      -2.309563    -1.817925     3.415325
H      -2.896151    -1.790351     1.748101
C      -4.473380    -1.756657     3.244679
H      -4.625618    -1.336792     4.253118
C      -4.716363    -3.277873     3.277621
H      -5.236153    -1.286376     2.596245
H      -3.966046    -3.752504     3.935488
H      -4.547324    -3.698035     2.269547
C      -6.131446    -3.653971     3.756711
H      -6.319169    -3.274112     4.774404
H      -6.276928    -4.746120     3.774152
H      -6.901025    -3.223767     3.094822
63
mn_co2_buco_eq_b_h_scan_20_n1_1_thf.xyz Dihedral 13-1-25-3 = p169.725 °
Mn     -2.078961     1.313971     1.180430
O      -1.974657     3.664684     2.980054
O      -3.273476     0.750377     3.811712
O      -4.650713     2.261464     0.145248
N       0.575277     1.422292     0.287797
N      -0.492787    -0.838377     0.338348
N      -2.230499    -1.382595    -0.843981
N      -0.124276     3.131790    -0.853510
C       1.255527     3.009988    -1.083909
H       1.816686     3.681663    -1.719244
C      -1.242747    -2.351197    -1.079929
H      -1.384318    -3.200736    -1.733964
C      -2.012057     2.724584     2.277249
C      -0.157837    -1.996915    -0.336483
H       0.808464    -2.480727    -0.232504
C      -3.609600    -0.111429    -2.451145
H      -2.786461    -0.140202    -3.181930
H      -3.521949     0.810151    -1.867652
H      -4.561527    -0.082463    -3.003578
C      -0.547854     2.137044    -0.003403
C       1.681043     1.933961    -0.364385
H       2.674823     1.508928    -0.262086
H      -0.375840     0.530615     2.122046
H       1.383904    -0.314630     1.601013
C      -2.955705     0.240384     2.720653
C      -4.694503    -1.319649    -0.487403
H      -5.665611    -1.222116    -0.996796
H      -4.579333    -0.480683     0.205690
H      -4.708065    -2.251078     0.098443
C      -1.761733    -0.439187     0.042121
C      -3.743225    -2.618358    -2.403434
H      -4.740543    -2.582169    -2.865534
H      -3.687110    -3.539631    -1.804012
H      -3.004171    -2.677606    -3.216680
C      -2.005872     3.477465    -2.423023
H      -2.642960     4.226367    -2.918733
H      -2.651772     2.792664    -1.862833
H      -1.479975     2.902465    -3.201090
C      -3.604849     1.873659     0.545812
C      -3.562468    -1.353416    -1.535348
C      -0.999429     4.174345    -1.482992
C      -0.143453     5.161933    -2.306176
H       0.376732     4.668105    -3.140787
H       0.599921     5.680607    -1.681929
H      -0.808720     5.924621    -2.736150
C      -1.738255     4.963694    -0.380730
H      -2.329348     5.771471    -0.839311
H      -1.021769     5.416835     0.321284
H      -2.417309     4.317690     0.184006
B       0.350850     0.163635     1.171285
C      -3.110768    -1.322982     2.719368
H      -2.296109    -1.715211     3.362016
H      -2.944206    -1.746984     1.722738
C      -4.466239    -1.805706     3.271776
H      -4.612048    -1.399088     4.286121
C      -4.604465    -3.340101     3.304243
H      -5.281762    -1.387149     2.652357
H      -3.799314    -3.766112     3.929853
H      -4.445643    -3.743196     2.287438
C      -5.971475    -3.814285     3.833345
H      -6.145793    -3.453817     4.860437
H      -6.041861    -4.913898     3.847393
H      -6.793191    -3.433866     3.204435
63
mn_co2_buco_eq_b_h_scan_21_n1_1_thf.xyz Dihedral 13-1-25-3 = p159.879 °
Mn     -2.397186     1.367211     1.044690
O      -2.466310     3.715603     2.847070
O      -4.025801     0.855579     3.461687
O      -4.762688     2.431851    -0.313753
N       0.353112     1.326630     0.504276
N      -0.835345    -0.870066     0.402628
N      -2.433515    -1.324555    -0.995777
N      -0.097795     3.065092    -0.715736
C       1.290907     2.864609    -0.768262
H       1.965739     3.499523    -1.326067
C      -1.476150    -2.345128    -1.105623
H      -1.576726    -3.187771    -1.775781
C      -2.425868     2.775630     2.143383
C      -0.479158    -2.047335    -0.226994
H       0.438078    -2.582196    -0.000633
C      -3.497162     0.031835    -2.767908
H      -2.580558    -0.035431    -3.374325
H      -3.446228     0.943371    -2.165272
H      -4.357718     0.114820    -3.449600
C      -0.681732     2.101710     0.074158
C       1.559868     1.770654    -0.001837
H       2.506657     1.289875     0.224311
H      -0.867844     0.494052     2.198040
H       0.891851    -0.452443     1.896031
C      -3.505343     0.328210     2.462333
C      -4.920301    -1.130991    -1.005197
H      -5.799306    -0.991734    -1.653212
H      -4.873464    -0.295126    -0.300014
H      -5.061937    -2.060701    -0.433521
C      -2.033976    -0.405835    -0.051376
C      -3.763952    -2.463064    -2.780425
H      -4.677422    -2.366619    -3.385094
H      -3.847302    -3.392127    -2.196423
H      -2.915042    -2.553541    -3.474514
C      -1.778059     3.516410    -2.476698
H      -2.295552     4.300852    -3.050350
H      -2.532979     2.900877    -1.976630
H      -1.221277     2.880871    -3.182703
C      -3.795855     1.997634     0.217232
C      -3.647609    -1.217529    -1.873319
C      -0.824192     4.155931    -1.445966
C       0.182001     5.062267    -2.188455
H       0.752480     4.511992    -2.951924
H       0.888904     5.546687    -1.497872
H      -0.378339     5.856490    -2.702702
C      -1.612265     5.015081    -0.433996
H      -2.100949     5.850695    -0.958564
H      -0.939432     5.433281     0.330229
H      -2.385292     4.424940     0.068206
B      -0.051146     0.083263     1.344077
C      -3.554910    -1.234731     2.459365
H      -2.509862    -1.593269     2.427983
H      -3.990745    -1.566843     1.504571
C      -4.296772    -1.897693     3.633495
H      -3.849190    -1.574063     4.589454
C      -4.277527    -3.437708     3.558296
H      -5.344573    -1.548725     3.657917
H      -3.230031    -3.789229     3.533888
H      -4.729603    -3.763871     2.603758
C      -5.015642    -4.114108     4.729442
H      -4.562501    -3.837982     5.695803
H      -4.986398    -5.212753     4.647729
H      -6.074453    -3.808461     4.760518
63
mn_co2_buco_eq_b_h_scan_22_n1_1_thf.xyz Dihedral 13-1-25-3 = p150.900 °
Mn     -2.413038     1.366855     1.028580
O      -2.487575     3.690260     2.861936
O      -4.166345     0.857143     3.361493
O      -4.750287     2.458499    -0.356226
N       0.344551     1.320337     0.515282
N      -0.850667    -0.871255     0.388699
N      -2.447719    -1.321164    -1.012154
N      -0.092311     3.064144    -0.702025
C       1.295974     2.859183    -0.745976
H       1.976664     3.494268    -1.296417
C      -1.494969    -2.346244    -1.118331
H      -1.597509    -3.188951    -1.788156
C      -2.447206     2.762488     2.141991
C      -0.498656    -2.051454    -0.237654
H       0.415497    -2.590186    -0.008044
C      -3.514263     0.029350    -2.787209
H      -2.603319    -0.048090    -3.400918
H      -3.452202     0.944576    -2.191100
H      -4.379829     0.113890    -3.462328
C      -0.684749     2.100134     0.080737
C       1.556169     1.761846     0.018645
H       2.499849     1.277329     0.249773
H      -0.893042     0.481440     2.192923
H       0.865586    -0.470318     1.899050
C      -3.558124     0.326737     2.414808
C      -4.931996    -1.116588    -1.007385
H      -5.814813    -0.975444    -1.649762
H      -4.875406    -0.278605    -0.305415
H      -5.074256    -2.043171    -0.430727
C      -2.045872    -0.402639    -0.069145
C      -3.792870    -2.464355    -2.782304
H      -4.709410    -2.367603    -3.382263
H      -3.876950    -3.389164    -2.191693
H      -2.948507    -2.563427    -3.480791
C      -1.752752     3.520973    -2.479946
H      -2.265178     4.307068    -3.055879
H      -2.512136     2.901993    -1.991072
H      -1.187189     2.889496    -3.182612
C      -3.794368     2.014124     0.185535
C      -3.665561    -1.213722    -1.883808
C      -0.810718     4.157435    -1.436322
C       0.203231     5.066372    -2.164900
H       0.781043     4.519042    -2.924951
H       0.903451     5.547805    -1.465457
H      -0.351701     5.862817    -2.681590
C      -1.609048     5.013144    -0.429399
H      -2.094515     5.849200    -0.956230
H      -0.943105     5.430558     0.341289
H      -2.385196     4.420699     0.065185
B      -0.070748     0.073127     1.343244
C      -3.539740    -1.237245     2.455633
H      -2.481472    -1.554739     2.463497
H      -3.934224    -1.612099     1.497917
C      -4.291294    -1.897550     3.625064
H      -3.877794    -1.540146     4.584538
C      -4.224052    -3.437445     3.585173
H      -5.348913    -1.579287     3.615700
H      -3.166351    -3.757902     3.591156
H      -4.645118    -3.797710     2.628755
C      -4.967376    -4.110010     4.755246
H      -4.544849    -3.798263     5.724627
H      -4.902606    -5.208767     4.699635
H      -6.035506    -3.836891     4.756123
63
mn_co2_buco_eq_b_h_scan_23_n1_1_thf.xyz Dihedral 13-1-25-3 = p142.914 °
Mn     -2.399803     1.370137     1.020288
O      -2.494902     3.668208     2.884007
O      -4.262307     0.849878     3.268214
O      -4.722266     2.483995    -0.370206
N       0.360142     1.324183     0.505419
N      -0.838648    -0.865410     0.370575
N      -2.451947    -1.318115    -1.010621
N      -0.080766     3.072165    -0.704253
C       1.306780     2.864893    -0.757209
H       1.985385     3.500933    -1.309153
C      -1.506357    -2.349474    -1.117698
H      -1.619596    -3.196158    -1.780808
C      -2.443057     2.752041     2.149890
C      -0.499966    -2.053059    -0.248784
H       0.413256    -2.595230    -0.023584
C      -3.555188     0.015429    -2.776584
H      -2.662608    -0.073813    -3.415248
H      -3.471456     0.937029    -2.192915
H      -4.438861     0.097709    -3.428128
C      -0.670372     2.106822     0.079055
C       1.569573     1.764909     0.002717
H       2.513789     1.278275     0.227109
H      -0.870849     0.478117     2.182572
H       0.884629    -0.476178     1.875403
C      -3.571576     0.322932     2.378032
C      -4.933476    -1.110826    -0.951359
H      -5.831291    -0.975075    -1.573788
H      -4.859289    -0.266801    -0.258226
H      -5.062363    -2.031719    -0.362466
C      -2.035287    -0.394254    -0.079822
C      -3.836674    -2.477471    -2.738766
H      -4.764877    -2.384333    -3.321122
H      -3.911573    -3.395523    -2.136482
H      -3.007039    -2.587148    -3.453232
C      -1.738871     3.528885    -2.483783
H      -2.257310     4.314691    -3.054723
H      -2.493420     2.899876    -2.000237
H      -1.167268     2.907262    -3.190366
C      -3.771727     2.030591     0.173100
C      -3.687790    -1.217665    -1.856651
C      -0.802363     4.165590    -1.435019
C       0.208948     5.082196    -2.157753
H       0.788366     4.541574    -2.921340
H       0.907741     5.561139    -1.455150
H      -0.348378     5.880240    -2.669396
C      -1.605284     5.013748    -0.425422
H      -2.095890     5.848499    -0.949520
H      -0.940983     5.432774     0.345867
H      -2.377310     4.415618     0.068568
B      -0.053137     0.072871     1.327422
C      -3.473231    -1.236649     2.476041
H      -2.405367    -1.485802     2.618855
H      -3.729504    -1.667883     1.495877
C      -4.316315    -1.903794     3.577065
H      -4.035017    -1.495883     4.563583
C      -4.166517    -3.438033     3.599262
H      -5.381168    -1.644702     3.437160
H      -3.102301    -3.700345     3.741255
H      -4.451213    -3.848552     2.613225
C      -5.009456    -4.115873     4.696546
H      -4.722612    -3.753311     5.697378
H      -4.882690    -5.210586     4.687873
H      -6.082477    -3.901645     4.561500
63
mn_co2_buco_eq_b_h_scan_24_n1_1_thf.xyz Dihedral 13-1-25-3 = p135.921 °
Mn     -2.418854     1.367351     1.001582
O      -2.530666     3.634714     2.900974
O      -4.399238     0.836686     3.149106
O      -4.708986     2.512300    -0.415465
N       0.348828     1.313104     0.514921
N      -0.858795    -0.869968     0.355276
N      -2.469619    -1.315950    -1.030892
N      -0.075586     3.068956    -0.689021
C       1.311351     2.856046    -0.732788
H       1.996731     3.492416    -1.275917
C      -1.529986    -2.353159    -1.132571
H      -1.645402    -3.199830    -1.795355
C      -2.470879     2.733055     2.149415
C      -0.525278    -2.061079    -0.260074
H       0.383770    -2.608269    -0.030214
C      -3.569618     0.015078    -2.800934
H      -2.680427    -0.083557    -3.442926
H      -3.477168     0.939319    -2.222610
H      -4.455413     0.100128    -3.449236
C      -0.675167     2.102195     0.085057
C       1.563843     1.751141     0.023457
H       2.504303     1.259433     0.252511
H      -0.897440     0.461428     2.176597
H       0.855373    -0.499909     1.874770
C      -3.628420     0.316900     2.322932
C      -4.948416    -1.095352    -0.964948
H      -5.848353    -0.960285    -1.584442
H      -4.867888    -0.247549    -0.277191
H      -5.077831    -2.011972    -0.369496
C      -2.050841    -0.392835    -0.100786
C      -3.864702    -2.476111    -2.749768
H      -4.793788    -2.380776    -3.330356
H      -3.943223    -3.390543    -2.142461
H      -3.037536    -2.594404    -3.465767
C      -1.711584     3.537332    -2.485794
H      -2.223793     4.326812    -3.057296
H      -2.471399     2.904364    -2.015952
H      -1.131159     2.921308    -3.190093
C      -3.770471     2.047402     0.138450
C      -3.706603    -1.212753    -1.874454
C      -0.787273     4.167305    -1.422043
C       0.233321     5.086660    -2.128031
H       0.819926     4.549823    -2.888784
H       0.925383     5.560218    -1.415171
H      -0.317223     5.888703    -2.640787
C      -1.600043     5.010897    -0.416454
H      -2.086502     5.847494    -0.941456
H      -0.942616     5.427093     0.362251
H      -2.375739     4.410208     0.068508
B      -0.075936     0.058197     1.324818
C      -3.472403    -1.234923     2.468900
H      -2.400069    -1.443518     2.636561
H      -3.696617    -1.699456     1.495286
C      -4.313822    -1.903515     3.570091
H      -4.072785    -1.456020     4.550264
C      -4.102248    -3.429046     3.641939
H      -5.384526    -1.693730     3.398222
H      -3.032131    -3.643076     3.816562
H      -4.346047    -3.879012     2.662213
C      -4.943732    -4.108972     4.739072
H      -4.695316    -3.707338     5.735266
H      -4.773829    -5.197549     4.764985
H      -6.020830    -3.941715     4.573592
63
mn_co2_buco_eq_b_h_scan_25_n1_1_thf.xyz Dihedral 13-1-25-3 = p129.846 °
Mn     -2.437193     1.360107     0.981014
O      -2.571678     3.595964     2.915536
O      -4.529878     0.811751     3.018108
O      -4.695219     2.537862    -0.458712
N       0.337618     1.299357     0.521265
N      -0.877484    -0.877747     0.336289
N      -2.485844    -1.316031    -1.055238
N      -0.071391     3.065246    -0.673104
C       1.314937     2.847342    -0.708510
H       2.006671     3.485212    -1.241746
C      -1.552032    -2.358758    -1.152451
H      -1.669566    -3.204972    -1.815467
C      -2.500889     2.708461     2.147990
C      -0.549057    -2.071688    -0.276189
H       0.355791    -2.624048    -0.042168
C      -3.582526     0.016256    -2.826622
H      -2.695941    -0.088741    -3.471207
H      -3.483202     0.941497    -2.250913
H      -4.469857     0.104713    -3.472361
C      -0.680306     2.095284     0.089825
C       1.557777     1.736172     0.041681
H       2.494686     1.239295     0.274097
H      -0.921207     0.440586     2.167964
H       0.828796    -0.527073     1.868443
C      -3.683168     0.304111     2.261676
C      -4.962358    -1.085549    -0.984889
H      -5.864071    -0.951787    -1.602072
H      -4.878211    -0.235246    -0.300695
H      -5.090967    -1.999391    -0.384942
C      -2.064977    -0.394363    -0.125023
C      -3.887900    -2.473537    -2.769940
H      -4.817056    -2.375109    -3.349901
H      -3.970121    -3.386310    -2.160638
H      -3.061939    -2.597271    -3.486446
C      -1.684590     3.548875    -2.486295
H      -2.191730     4.343139    -3.055703
H      -2.448570     2.909216    -2.032614
H      -1.094236     2.941808    -3.190141
C      -3.768386     2.060740     0.103906
C      -3.723218    -1.209147    -1.897364
C      -0.773699     4.169886    -1.405628
C       0.255678     5.094387    -2.092006
H       0.849989     4.563646    -2.851032
H       0.940397     5.560897    -1.367479
H      -0.288357     5.901523    -2.603730
C      -1.597219     5.005966    -0.402564
H      -2.079383     5.845677    -0.926515
H      -0.947398     5.417450     0.385034
H      -2.376560     4.401383     0.071436
B      -0.097057     0.039984     1.318277
C      -3.474093    -1.236272     2.459609
H      -2.398754    -1.407057     2.645911
H      -3.672129    -1.734453     1.495988
C      -4.309716    -1.900431     3.567946
H      -4.100465    -1.414112     4.537178
C      -4.044629    -3.414238     3.691348
H      -5.384053    -1.735160     3.373463
H      -2.970472    -3.583827     3.888497
H      -4.256474    -3.902817     2.722782
C      -4.878764    -4.089998     4.796640
H      -4.662325    -3.647891     5.783110
H      -4.669023    -5.170033     4.860411
H      -5.958384    -3.968836     4.608927
63
mn_co2_buco_eq_b_h_scan_26_n1_1_thf.xyz Dihedral 13-1-25-3 = p124.551 °
Mn     -2.423026     1.358014     0.972008
O      -2.560600     3.561145     2.943454
O      -4.593985     0.789823     2.919985
O      -4.674694     2.553875    -0.461634
N       0.353449     1.300908     0.506756
N      -0.863088    -0.874988     0.312278
N      -2.485767    -1.317163    -1.061063
N      -0.061347     3.073170    -0.675854
C       1.324835     2.856255    -0.718444
H       2.014012     3.497904    -1.250496
C      -1.555919    -2.362993    -1.161185
H      -1.681401    -3.211941    -1.819240
C      -2.487436     2.688877     2.158581
C      -0.543956    -2.073482    -0.296010
H       0.361603    -2.626884    -0.067267
C      -3.619442     0.004770    -2.817590
H      -2.745166    -0.099728    -3.478893
H      -3.512771     0.933180    -2.248194
H      -4.519232     0.087352    -3.446676
C      -0.666688     2.098705     0.084220
C       1.571367     1.740955     0.024410
H       2.509495     1.243366     0.250312
H      -0.896577     0.431431     2.153126
H       0.850927    -0.535876     1.837419
C      -3.686145     0.295891     2.228189
C      -4.959544    -1.094494    -0.944374
H      -5.874802    -0.972428    -1.543838
H      -4.867080    -0.237711    -0.269492
H      -5.069052    -2.003776    -0.333661
C      -2.053642    -0.391296    -0.140558
C      -3.914794    -2.485753    -2.745301
H      -4.853109    -2.391220    -3.310979
H      -3.986126    -3.396027    -2.130901
H      -3.100150    -2.611626    -3.474369
C      -1.674435     3.558546    -2.487727
H      -2.191634     4.352609    -3.048294
H      -2.429858     2.905102    -2.039379
H      -1.078067     2.965766    -3.198688
C      -3.749122     2.071194     0.097761
C      -3.738232    -1.217378    -1.881011
C      -0.768131     4.178717    -1.402451
C       0.257240     5.112166    -2.082698
H       0.853538     4.589123    -2.845461
H       0.940137     5.576534    -1.355062
H      -0.290330     5.920434    -2.588862
C      -1.595589     5.005222    -0.394735
H      -2.084081     5.843964    -0.914359
H      -0.946841     5.417592     0.393319
H      -2.369874     4.393766     0.078560
B      -0.077496     0.036252     1.296776
C      -3.427762    -1.228572     2.485148
H      -2.366736    -1.342849     2.772801
H      -3.515737    -1.759359     1.522660
C      -4.329336    -1.903030     3.534099
H      -4.223666    -1.388652     4.505539
C      -4.019134    -3.402164     3.715986
H      -5.388410    -1.784258     3.244307
H      -2.960722    -3.525089     4.009447
H      -4.126450    -3.918561     2.744627
C      -4.921018    -4.087325     4.760590
H      -4.808950    -3.616358     5.751070
H      -4.677080    -5.156591     4.868658
H      -5.983760    -4.013139     4.476709
63
mn_co2_buco_eq_b_h_scan_27_n1_1_thf.xyz Dihedral 13-1-25-3 = p119.914 °
Mn     -2.430424     1.347762     0.954783
O      -2.580036     3.517871     2.961963
O      -4.684288     0.750913     2.796706
O      -4.662804     2.568603    -0.486389
N       0.350809     1.289209     0.502043
N      -0.869881    -0.882812     0.288307
N      -2.494862    -1.319734    -1.084086
N      -0.057503     3.072151    -0.666504
C       1.328366     2.853386    -0.706925
H       2.020184     3.498577    -1.231228
C      -1.568976    -2.368970    -1.184276
H      -1.697493    -3.217281    -1.842567
C      -2.501137     2.660417     2.161211
C      -0.555759    -2.082840    -0.319421
H       0.347796    -2.639488    -0.090670
C      -3.635047     0.004500    -2.834994
H      -2.764939    -0.101142    -3.501616
H      -3.523419     0.932593    -2.265910
H      -4.538392     0.089024    -3.458719
C      -0.666844     2.092172     0.083403
C       1.570858     1.731457     0.027216
H       2.507494     1.230515     0.251871
H      -0.900512     0.408627     2.140274
H       0.844510    -0.560452     1.815596
C      -3.715945     0.277485     2.176434
C      -4.966970    -1.095322    -0.955636
H      -5.886301    -0.981087    -1.550452
H      -4.874950    -0.234279    -0.286375
H      -5.068513    -2.001559    -0.338946
C      -2.058896    -0.395041    -0.164461
C      -3.931860    -2.485835    -2.762969
H      -4.871574    -2.389320    -3.325965
H      -4.003176    -3.396271    -2.148802
H      -3.119510    -2.612922    -3.494404
C      -1.656883     3.572159    -2.486137
H      -2.176574     4.370199    -3.038706
H      -2.409971     2.906679    -2.051713
H      -1.051839     2.994103    -3.201920
C      -3.743849     2.077213     0.075825
C      -3.750526    -1.218178    -1.898632
C      -0.760551     4.183622    -1.387526
C       0.268372     5.125266    -2.051059
H       0.870233     4.610850    -2.815281
H       0.945877     5.582650    -1.314013
H      -0.276722     5.938197    -2.552426
C      -1.596055     4.999351    -0.377759
H      -2.084112     5.840985    -0.893083
H      -0.952497     5.407052     0.416999
H      -2.370781     4.381952     0.086830
B      -0.082996     0.018946     1.280986
C      -3.414790    -1.228686     2.489756
H      -2.360684    -1.302475     2.812659
H      -3.458175    -1.788595     1.540128
C      -4.330260    -1.899599     3.528955
H      -4.273389    -1.352642     4.486689
C      -3.980634    -3.381833     3.768706
H      -5.381710    -1.822671     3.200506
H      -2.929756    -3.461948     4.101334
H      -4.038794    -3.930982     2.811259
C      -4.896592    -4.062489     4.804004
H      -4.831843    -3.558728     5.782506
H      -4.624972    -5.120049     4.953316
H      -5.950916    -4.029356     4.483349
63
mn_co2_buco_eq_b_h_scan_28_n1_1_thf.xyz Dihedral 13-1-25-3 = p115.810 °
Mn     -2.454540     1.326975     0.928462
O      -2.631692     3.459803     2.973504
O      -4.794829     0.691857     2.645074
O      -4.652777     2.582409    -0.533499
N       0.334248     1.263834     0.501304
N      -0.892639    -0.902140     0.259298
N      -2.511096    -1.325530    -1.125338
N      -0.059143     3.063636    -0.646131
C       1.326154     2.840655    -0.679185
H       2.024135     3.490301    -1.189628
C      -1.589483    -2.378525    -1.224421
H      -1.717599    -3.223149    -1.887500
C      -2.540361     2.618561     2.156778
C      -0.580670    -2.101106    -0.351662
H       0.318674    -2.663100    -0.119444
C      -3.634182     0.011222    -2.877930
H      -2.762655    -0.097798    -3.542154
H      -3.517801     0.936269    -2.304735
H      -4.534900     0.104570    -3.504192
C      -0.677674     2.075591     0.085826
C       1.559291     1.708304     0.041812
H       2.492492     1.201239     0.267005
H      -0.923497     0.370529     2.125625
H       0.818220    -0.602457     1.793800
C      -3.767630     0.245898     2.104123
C      -4.982580    -1.090196    -1.010776
H      -5.899113    -0.981572    -1.610992
H      -4.897165    -0.225876    -0.345254
H      -5.084572    -1.993797    -0.390202
C      -2.076473    -0.406851    -0.199276
C      -3.943175    -2.478023    -2.817487
H      -4.878621    -2.374567    -3.386300
H      -4.023153    -3.390367    -2.207232
H      -3.126606    -2.606482    -3.543941
C      -1.630035     3.592503    -2.482293
H      -2.148860     4.398501    -3.024039
H      -2.383303     2.910864    -2.073805
H      -1.010410     3.036090    -3.202794
C      -3.746826     2.077870     0.037561
C      -3.761170    -1.214590    -1.947030
C      -0.752433     4.186397    -1.358988
C       0.285580     5.140192    -1.990619
H       0.897937     4.640120    -2.755958
H       0.952615     5.583404    -1.235605
H      -0.252636     5.962407    -2.484216
C      -1.603289     4.985198    -0.348715
H      -2.085685     5.833729    -0.857997
H      -0.971011     5.382085     0.460492
H      -2.382840     4.360186     0.096813
B      -0.106402    -0.013236     1.264704
C      -3.423925    -1.237280     2.478440
H      -2.367191    -1.277675     2.795523
H      -3.463336    -1.833381     1.549525
C      -4.318311    -1.888024     3.548612
H      -4.269505    -1.300615     4.482930
C      -3.929735    -3.349516     3.848190
H      -5.372785    -1.850926     3.224213
H      -2.874688    -3.389381     4.174778
H      -3.981722    -3.940361     2.915545
C      -4.820419    -4.007469     4.919602
H      -4.760243    -3.460971     5.875196
H      -4.521579    -5.050753     5.111271
H      -5.877766    -4.013591     4.607374
63
mn_co2_buco_eq_b_h_scan_29_n1_1_thf.xyz Dihedral 13-1-25-3 = p112.117 °
Mn     -2.445084     1.321778     0.923954
O      -2.626344     3.427492     2.997509
O      -4.841370     0.649333     2.543911
O      -4.636908     2.596313    -0.529352
N       0.344455     1.258773     0.486818
N      -0.886845    -0.904212     0.239266
N      -2.516622    -1.325737    -1.132780
N      -0.053250     3.064430    -0.649782
C       1.331311     2.839084    -0.693232
H       2.027006     3.489994    -1.205214
C      -1.599801    -2.382554    -1.234954
H      -1.735157    -3.228284    -1.895169
C      -2.532269     2.597253     2.169569
C      -0.583996    -2.106312    -0.369964
H       0.314835    -2.670950    -0.142246
C      -3.656472     0.011687    -2.874253
H      -2.791708    -0.096702    -3.547392
H      -3.534547     0.936493    -2.301747
H      -4.563451     0.105379    -3.491370
C      -0.668822     2.074045     0.081780
C       1.567193     1.703026     0.020956
H       2.500956     1.193312     0.237669
H      -0.902652     0.357484     2.113788
H       0.834774    -0.616811     1.763018
C      -3.768100     0.231572     2.074581
C      -4.986684    -1.091680    -0.995211
H      -5.909949    -0.991780    -1.586611
H      -4.899804    -0.223323    -0.335538
H      -5.077128    -1.992278    -0.368313
C      -2.072065    -0.405872    -0.212580
C      -3.963428    -2.477787    -2.812578
H      -4.902691    -2.373067    -3.374821
H      -4.040384    -3.390262    -2.202115
H      -3.152129    -2.607099    -3.544789
C      -1.629168     3.600921    -2.479245
H      -2.152554     4.408760    -3.013820
H      -2.378560     2.913602    -2.073230
H      -1.009886     3.051759    -3.205604
C      -3.732389     2.085734     0.038179
C      -3.774114    -1.214776    -1.943080
C      -0.749337     4.190161    -1.355096
C       0.286109     5.147946    -1.985096
H       0.895367     4.652664    -2.755992
H       0.956136     5.586508    -1.230027
H      -0.254167     5.973075    -2.471538
C      -1.597143     4.983553    -0.338061
H      -2.084735     5.832081    -0.842371
H      -0.961428     5.380073     0.468660
H      -2.372206     4.355089     0.110329
B      -0.092854    -0.022213     1.245218
C      -3.381318    -1.221489     2.519090
H      -2.358601    -1.190982     2.935514
H      -3.295987    -1.842199     1.609807
C      -4.335871    -1.897477     3.519004
H      -4.411746    -1.285535     4.435331
C      -3.896695    -3.325515     3.898383
H      -5.354425    -1.930569     3.094108
H      -2.878254    -3.294728     4.326440
H      -3.823099    -3.941651     2.983709
C      -4.849874    -4.008260     4.898132
H      -4.916877    -3.434586     5.837195
H      -4.511818    -5.026227     5.150966
H      -5.868761    -4.086560     4.484332
63
mn_co2_buco_eq_b_h_scan_30_n1_1_thf.xyz Dihedral 13-1-25-3 = p108.779 °
Mn     -2.455764     1.300027     0.907473
O      -2.648013     3.368093     3.018008
O      -4.903923     0.589838     2.424416
O      -4.631638     2.600285    -0.545704
N       0.336568     1.235366     0.474214
N      -0.899438    -0.923766     0.211910
N      -2.526272    -1.332627    -1.167713
N      -0.056165     3.055163    -0.641269
C       1.327950     2.827701    -0.685721
H       2.025519     3.483096    -1.189378
C      -1.610761    -2.390062    -1.275227
H      -1.745823    -3.230959    -1.941627
C      -2.548555     2.554655     2.173915
C      -0.596972    -2.121854    -0.405484
H       0.300276    -2.689616    -0.179314
C      -3.655853     0.023435    -2.901527
H      -2.788984    -0.079937    -3.572757
H      -3.533885     0.942000    -2.319109
H      -4.560497     0.125315    -3.520763
C      -0.674742     2.057224     0.077657
C       1.560721     1.682860     0.015336
H       2.493234     1.168894     0.227329
H      -0.908078     0.324259     2.095814
H       0.825973    -0.651678     1.733156
C      -3.789807     0.203221     2.029231
C      -4.996768    -1.098070    -1.040878
H      -5.917318    -0.996685    -1.636285
H      -4.916182    -0.234300    -0.374568
H      -5.088266    -2.003378    -0.420756
C      -2.082564    -0.419981    -0.239839
C      -3.964867    -2.466192    -2.866936
H      -4.900696    -2.354697    -3.433562
H      -4.046348    -3.384789    -2.266328
H      -3.149265    -2.588727    -3.595490
C      -1.622040     3.617659    -2.471551
H      -2.145694     4.432565    -2.995018
H      -2.370915     2.920788    -2.081031
H      -0.997502     3.082983    -3.204221
C      -3.733055     2.080189     0.022160
C      -3.779383    -1.212286    -1.983433
C      -0.748745     4.190810    -1.333958
C       0.289919     5.157859    -1.944503
H       0.902060     4.674726    -2.720773
H       0.956909     5.583591    -1.179500
H      -0.247924     5.991042    -2.419785
C      -1.601368     4.970203    -0.310259
H      -2.088250     5.824257    -0.805850
H      -0.968893     5.357776     0.503376
H      -2.376952     4.335603     0.128247
B      -0.101965    -0.050730     1.223115
C      -3.370219    -1.218744     2.538840
H      -2.361653    -1.143956     2.982379
H      -3.240647    -1.866539     1.653380
C      -4.334336    -1.888916     3.533480
H      -4.459091    -1.245128     4.422406
C      -3.860926    -3.285778     3.981713
H      -5.337023    -1.972373     3.079138
H      -2.857512    -3.204309     4.437598
H      -3.739986    -3.933768     3.094503
C      -4.821352    -3.960782     4.979744
H      -4.932924    -3.354943     5.894053
H      -4.459731    -4.957415     5.280415
H      -5.824985    -4.086602     4.541154
63
mn_co2_buco_eq_b_h_scan_31_n1_1_thf.xyz Dihedral 13-1-25-3 = p105.694 °
Mn     -2.463564     1.276250     0.890968
O      -2.648904     3.309032     3.036542
O      -4.951669     0.532026     2.317956
O      -4.628061     2.599249    -0.558114
N       0.330399     1.212053     0.458018
N      -0.907979    -0.944531     0.182996
N      -2.532087    -1.340691    -1.203669
N      -0.060057     3.046054    -0.634760
C       1.324224     2.819783    -0.678475
H       2.022775     3.481453    -1.172478
C      -1.615088    -2.395805    -1.320882
H      -1.748390    -3.230269    -1.995658
C      -2.553219     2.511771     2.176517
C      -0.603129    -2.135631    -0.446742
H       0.294326    -2.704759    -0.224860
C      -3.655381     0.033555    -2.927311
H      -2.787296    -0.063416    -3.597953
H      -3.533607     0.945582    -2.334696
H      -4.558705     0.142985    -3.547193
C      -0.680214     2.038624     0.069635
C       1.555580     1.666215     0.008642
H       2.487753     1.150009     0.216640
H      -0.909480     0.289703     2.075667
H       0.822471    -0.684949     1.700039
C      -3.804847     0.176658     1.992927
C      -5.002594    -1.108525    -1.083788
H      -5.921563    -1.007659    -1.681804
H      -4.928938    -0.248965    -0.411485
H      -5.092289    -2.018406    -0.469971
C      -2.090736    -0.436855    -0.265934
C      -3.963234    -2.456305    -2.920825
H      -4.896901    -2.339111    -3.489839
H      -4.046446    -3.381511    -2.330693
H      -3.144630    -2.570179    -3.647385
C      -1.619643     3.633314    -2.462556
H      -2.144242     4.454795    -2.974671
H      -2.367471     2.927759    -2.085709
H      -0.991254     3.112255    -3.201734
C      -3.733950     2.071090     0.008938
C      -3.781913    -1.211956    -2.022943
C      -0.751031     4.190961    -1.313635
C       0.289134     5.167428    -1.906690
H       0.903829     4.696488    -2.688390
H       0.953498     5.581580    -1.133117
H      -0.247712     6.007589    -2.370685
C      -1.607170     4.956195    -0.282301
H      -2.093967     5.815737    -0.768375
H      -0.976993     5.334667     0.537436
H      -2.382717     4.315531     0.147158
B      -0.107138    -0.079462     1.198294
C      -3.358721    -1.211933     2.566588
H      -2.366468    -1.093986     3.036073
H      -3.185714    -1.884023     1.706436
C      -4.333685    -1.876544     3.554615
H      -4.500057    -1.208393     4.418468
C      -3.836742    -3.245206     4.061003
H      -5.320285    -2.001258     3.075601
H      -2.848576    -3.122523     4.540327
H      -3.675315    -3.917769     3.198922
C      -4.806239    -3.913114     5.055003
H      -4.958766    -3.280950     5.945247
H      -4.426844    -4.889140     5.398373
H      -5.793753    -4.080671     4.594334
63
mn_co2_buco_eq_b_h_scan_32_n1_1_thf.xyz Dihedral 13-1-25-3 = p102.818 °
Mn     -2.460949     1.274127     0.888068
O      -2.652413     3.310710     3.029463
O      -4.968174     0.493413     2.258293
O      -4.615533     2.611628    -0.561974
N       0.330109     1.192152     0.440446
N      -0.923441    -0.955222     0.162169
N      -2.559631    -1.339556    -1.213307
N      -0.052346     3.033945    -0.641902
C       1.330377     2.799602    -0.690648
H       2.031560     3.459538    -1.183234
C      -1.643963    -2.393762    -1.347260
H      -1.784248    -3.223331    -2.026620
C      -2.550291     2.511690     2.171423
C      -0.624244    -2.141202    -0.480154
H       0.274458    -2.712814    -0.270035
C      -3.692842     0.036012    -2.929639
H      -2.832980    -0.068124    -3.609770
H      -3.558744     0.949023    -2.341062
H      -4.602316     0.149455    -3.539753
C      -0.676660     2.026739     0.059350
C       1.556700     1.641175    -0.010072
H       2.486306     1.118361     0.192842
H      -0.906777     0.269924     2.060716
H       0.816513    -0.713555     1.670481
C      -3.792292     0.181623     1.999062
C      -5.026597    -1.094412    -1.068427
H      -5.952763    -1.005024    -1.657185
H      -4.948804    -0.226523    -0.408170
H      -5.105406    -1.996427    -0.441305
C      -2.108958    -0.442109    -0.273652
C      -4.014099    -2.452293    -2.912643
H      -4.953904    -2.332366    -3.470874
H      -4.094365    -3.375476    -2.318903
H      -3.205191    -2.572236    -3.649054
C      -1.609859     3.636360    -2.466275
H      -2.130950     4.462358    -2.974697
H      -2.360769     2.932489    -2.092248
H      -0.984044     3.115669    -3.207882
C      -3.726494     2.076107     0.005881
C      -3.816773    -1.206280    -2.020386
C      -0.738097     4.185138    -1.315322
C       0.306564     5.159158    -1.904526
H       0.918353     4.689024    -2.688971
H       0.973518     5.566084    -1.129340
H      -0.226355     6.004292    -2.363982
C      -1.589956     4.950601    -0.280623
H      -2.071539     5.815139    -0.763049
H      -0.957838     5.321861     0.540918
H      -2.369492     4.312949     0.145865
B      -0.112282    -0.099855     1.177148
C      -3.283622    -1.122843     2.703488
H      -2.451302    -0.830432     3.370934
H      -2.819155    -1.774938     1.944413
C      -4.338459    -1.912193     3.499159
H      -4.782297    -1.263666     4.274184
C      -3.767764    -3.181469     4.161886
H      -5.170800    -2.195416     2.829997
H      -2.934509    -2.901941     4.831869
H      -3.328516    -3.834715     3.386156
C      -4.820230    -3.974064     4.960739
H      -5.253324    -3.357738     5.765698
H      -4.384548    -4.873474     5.425212
H      -5.648939    -4.300991     4.311134
63
mn_co2_buco_eq_b_h_scan_33_n1_1_thf.xyz Dihedral 13-1-25-3 = p100.095 °
Mn     -2.474925     1.257595     0.879322
O      -2.659732     3.271189     3.043632
O      -5.004716     0.421304     2.167076
O      -4.622189     2.614540    -0.563857
N       0.316572     1.168798     0.432767
N      -0.943479    -0.974321     0.148200
N      -2.571867    -1.341813    -1.241380
N      -0.057962     3.019191    -0.637553
C       1.324015     2.780575    -0.685830
H       2.028103     3.441330    -1.173152
C      -1.656401    -2.395466    -1.381232
H      -1.794028    -3.218342    -2.069209
C      -2.561067     2.482363     2.175566
C      -0.641549    -2.153453    -0.505620
H       0.255373    -2.728210    -0.296469
C      -3.686647     0.054998    -2.952523
H      -2.821442    -0.043875    -3.626649
H      -3.554981     0.960792    -2.352433
H      -4.590757     0.177765    -3.568770
C      -0.686849     2.009315     0.055799
C       1.545345     1.616816    -0.012745
H       2.472891     1.089605     0.188216
H      -0.922275     0.245521     2.049799
H       0.797802    -0.741984     1.656540
C      -3.804701     0.157046     1.974565
C      -5.039921    -1.092419    -1.116612
H      -5.960311    -0.999611    -1.713936
H      -4.970197    -0.229906    -0.448421
H      -5.124114    -1.999229    -0.497099
C      -2.125735    -0.454908    -0.289450
C      -4.013033    -2.432624    -2.965810
H      -4.947610    -2.304882    -3.531011
H      -4.100095    -3.362146    -2.383021
H      -3.197646    -2.545738    -3.696095
C      -1.611173     3.641435    -2.458897
H      -2.128609     4.473158    -2.961665
H      -2.365033     2.937510    -2.091013
H      -0.986424     3.123994    -3.203678
C      -3.736353     2.071842     0.001880
C      -3.821521    -1.196819    -2.058072
C      -0.738712     4.178074    -1.302774
C       0.310178     5.152878    -1.883153
H       0.921039     4.686805    -2.670748
H       0.977798     5.550880    -1.103936
H      -0.219060     6.003740    -2.336254
C      -1.588973     4.938582    -0.263133
H      -2.068607     5.807320    -0.739917
H      -0.956125     5.303186     0.560858
H      -2.369788     4.299770     0.159306
B      -0.129606    -0.124240     1.165544
C      -3.269922    -1.096263     2.748452
H      -2.488649    -0.742057     3.447090
H      -2.735062    -1.748252     2.036839
C      -4.326021    -1.911732     3.515649
H      -4.833764    -1.264491     4.251485
C      -3.733675    -3.137430     4.238498
H      -5.112697    -2.247994     2.816466
H      -2.944555    -2.805403     4.937409
H      -3.232224    -3.791072     3.501851
C      -4.788004    -3.953302     5.011113
H      -5.283233    -3.335048     5.777847
H      -4.337164    -4.820499     5.520232
H      -5.571316    -4.332491     4.334163
63
mn_co2_buco_eq_b_h_scan_34_n1_1_thf.xyz Dihedral 13-1-25-3 = p97.482 °
Mn     -2.487258     1.259193     0.882714
O      -2.670313     3.264445     3.055507
O      -5.031011     0.360726     2.095325
O      -4.622159     2.632359    -0.563259
N       0.302353     1.151152     0.428995
N      -0.973554    -0.984966     0.159122
N      -2.598114    -1.339319    -1.238904
N      -0.059954     3.002723    -0.643202
C       1.319496     2.751320    -0.697261
H       2.027504     3.404630    -1.188921
C      -1.688862    -2.398768    -1.375984
H      -1.829369    -3.220223    -2.065050
C      -2.571966     2.479951     2.183252
C      -0.676494    -2.165096    -0.495496
H       0.215762    -2.746006    -0.283444
C      -3.682764     0.071690    -2.957565
H      -2.810473    -0.032347    -3.621676
H      -3.551029     0.974710    -2.353370
H      -4.578611     0.203242    -3.583987
C      -0.695278     1.999898     0.054631
C       1.533108     1.586850    -0.022974
H       2.456622     1.051525     0.175091
H      -0.936936     0.247245     2.054149
H       0.773301    -0.756812     1.661158
C      -3.811709     0.151092     1.969468
C      -5.066096    -1.068363    -1.140146
H      -5.978435    -0.967260    -1.748466
H      -4.998210    -0.208615    -0.468268
H      -5.164982    -1.975892    -0.523858
C      -2.150499    -0.456985    -0.283297
C      -4.030808    -2.412921    -2.981114
H      -4.958754    -2.276074    -3.555022
H      -4.131189    -3.343278    -2.401799
H      -3.209189    -2.530709    -3.703606
C      -1.611489     3.640010    -2.460993
H      -2.119933     4.477017    -2.964178
H      -2.373098     2.945328    -2.091690
H      -0.993295     3.114783    -3.205775
C      -3.742504     2.081218     0.003917
C      -3.838300    -1.181202    -2.067918
C      -0.732025     4.167877    -1.306110
C       0.324048     5.134128    -1.887707
H       0.928399     4.663891    -2.677865
H       0.997527     5.524624    -1.109743
H      -0.198692     5.990523    -2.337915
C      -1.573696     4.934439    -0.263906
H      -2.048344     5.806768    -0.739152
H      -0.935894     5.294265     0.558372
H      -2.357966     4.301201     0.160601
B      -0.150967    -0.134877     1.169496
C      -3.251250    -1.039641     2.820712
H      -2.588650    -0.601367     3.591807
H      -2.584618    -1.649681     2.188969
C      -4.306326    -1.938423     3.490049
H      -4.954416    -1.330850     4.144452
C      -3.687278    -3.087130     4.310466
H      -4.971594    -2.363807     2.716726
H      -3.025855    -2.665872     5.089163
H      -3.037713    -3.696953     3.656606
C      -4.740964    -3.995414     4.972793
H      -5.385054    -3.421373     5.659189
H      -4.270937    -4.805286     5.553871
H      -5.394631    -4.461414     4.217062
63
mn_co2_buco_eq_b_h_scan_35_n1_1_thf.xyz Dihedral 13-1-25-3 = p94.946 °
Mn     -2.503759     1.230486     0.867563
O      -2.681655     3.204208     3.069947
O      -5.058744     0.264695     1.998669
O      -4.632093     2.623630    -0.569304
N       0.286770     1.120856     0.416345
N      -0.992418    -1.011851     0.132720
N      -2.605014    -1.343147    -1.285173
N      -0.069086     2.985636    -0.634905
C       1.310023     2.732273    -0.688183
H       2.020480     3.389702    -1.170725
C      -1.694241    -2.400035    -1.431828
H      -1.829252    -3.210995    -2.134296
C      -2.586534     2.433816     2.184716
C      -0.689298    -2.180745    -0.539354
H       0.201401    -2.764853    -0.329548
C      -3.668796     0.096827    -2.992955
H      -2.788248     0.003199    -3.647658
H      -3.544730     0.989800    -2.372614
H      -4.556709     0.238808    -3.628334
C      -0.708310     1.975736     0.049198
C       1.519569     1.559663    -0.026871
H       2.441544     1.020376     0.167585
H      -0.954372     0.209553     2.034053
H       0.754357    -0.795228     1.636854
C      -3.826545     0.109081     1.937323
C      -5.073700    -1.070681    -1.210384
H      -5.978351    -0.955845    -1.827767
H      -5.012392    -0.224876    -0.520303
H      -5.182231    -1.989617    -0.612884
C      -2.165641    -0.476548    -0.311201
C      -4.018579    -2.386334    -3.061166
H      -4.940369    -2.239621    -3.642506
H      -4.125174    -3.326285    -2.498713
H      -3.189181    -2.491947    -3.776582
C      -1.613850     3.650174    -2.448565
H      -2.120273     4.494482    -2.941469
H      -2.376838     2.951005    -2.090677
H      -0.994247     3.134591    -3.198904
C      -3.755529     2.064773    -0.005035
C      -3.835661    -1.169998    -2.125504
C      -0.736847     4.160896    -1.284174
C       0.322978     5.132901    -1.849302
H       0.928379     4.672724    -2.644566
H       0.995188     5.510271    -1.063821
H      -0.196498     5.997032    -2.288362
C      -1.580235     4.915340    -0.234600
H      -2.052499     5.794093    -0.700271
H      -0.944169     5.264345     0.593706
H      -2.366237     4.277843     0.180248
B      -0.169028    -0.169260     1.148544
C      -3.251994    -1.028876     2.848660
H      -2.616030    -0.544056     3.614041
H      -2.556576    -1.644214     2.253280
C      -4.295077    -1.930758     3.532224
H      -4.969313    -1.317441     4.154452
C      -3.661128    -3.033214     4.403195
H      -4.936643    -2.399893     2.764460
H      -3.021615    -2.568104     5.175228
H      -2.987356    -3.650357     3.781444
C      -4.702680    -3.942360     5.083244
H      -5.370377    -3.359819     5.739250
H      -4.222221    -4.719122     5.699877
H      -5.333732    -4.450837     4.335722
63
mn_co2_buco_eq_b_h_scan_36_n1_1_thf.xyz Dihedral 13-1-25-3 = p92.461 °
Mn     -2.512852     1.199754     0.854435
O      -2.671866     3.133608     3.093793
O      -5.072838     0.167073     1.908688
O      -4.641175     2.615263    -0.560293
N       0.277183     1.093272     0.399402
N      -1.002508    -1.037596     0.101407
N      -2.605944    -1.348625    -1.331752
N      -0.078263     2.970943    -0.628956
C       1.300871     2.718334    -0.684759
H       2.011403     3.381510    -1.159258
C      -1.693080    -2.402258    -1.488685
H      -1.823140    -3.203072    -2.203601
C      -2.586452     2.381417     2.192023
C      -0.693833    -2.195533    -0.587044
H       0.196475    -2.781580    -0.381005
C      -3.657580     0.122354    -3.020803
H      -2.768796     0.046051    -3.666561
H      -3.545729     1.003182    -2.381245
H      -4.538525     0.272799    -3.663895
C      -0.717791     1.952629     0.042302
C       1.510134     1.537724    -0.037728
H       2.432059     0.996158     0.150525
H      -0.960202     0.168733     2.011759
H       0.747577    -0.832736     1.602879
C      -3.833713     0.064230     1.907259
C      -5.076013    -1.084757    -1.276839
H      -5.974523    -0.958073    -1.900911
H      -5.023148    -0.254544    -0.567194
H      -5.188841    -2.016661    -0.700616
C      -2.173784    -0.496645    -0.341397
C      -3.997596    -2.359541    -3.143540
H      -4.913391    -2.203411    -3.731847
H      -4.107526    -3.311501    -2.602332
H      -3.159790    -2.447299    -3.851509
C      -1.623941     3.661081    -2.432217
H      -2.130352     4.512204    -2.913258
H      -2.386860     2.957475    -2.083033
H      -1.005290     3.155265    -3.189948
C      -3.764763     2.047573    -0.004773
C      -3.828803    -1.162268    -2.180942
C      -0.745581     4.155370    -1.261779
C       0.314493     5.134240    -1.814534
H       0.918762     4.684802    -2.616781
H       0.987718     5.500027    -1.024474
H      -0.204814     6.004835    -2.240847
C      -1.587520     4.896566    -0.201633
H      -2.060540     5.780924    -0.655789
H      -0.950356     5.235611     0.629991
H      -2.372822     4.253951     0.206662
B      -0.177256    -0.203021     1.122065
C      -3.252798    -1.028863     2.867515
H      -2.629003    -0.510425     3.620320
H      -2.544526    -1.654947     2.297945
C      -4.290033    -1.920775     3.572483
H      -4.981317    -1.294349     4.162576
C      -3.649556    -2.978204     4.493190
H      -4.914983    -2.428684     2.816138
H      -3.025282    -2.473287     5.252579
H      -2.959870    -3.609127     3.903486
C      -4.684895    -3.875459     5.198094
H      -5.367102    -3.277713     5.824818
H      -4.199607    -4.620872     5.848690
H      -5.301290    -4.421236     4.464801
63
mn_co2_buco_eq_b_h_scan_37_n1_1_thf.xyz Dihedral 13-1-25-3 = p90.000 °
Mn     -2.520281     1.166887     0.840790
O      -2.656903     3.059324     3.117009
O      -5.078038     0.062434     1.822736
O      -4.652554     2.603212    -0.547055
N       0.268820     1.065587     0.380281
N      -1.010116    -1.063941     0.066306
N      -2.606178    -1.355051    -1.379554
N      -0.087907     2.956672    -0.622950
C       1.291441     2.705997    -0.681805
H       2.001431     3.375867    -1.147638
C      -1.691331    -2.405277    -1.547507
H      -1.817264    -3.195979    -2.274317
C      -2.582915     2.325934     2.198858
C      -0.696668    -2.210929    -0.638241
H       0.193455    -2.798851    -0.436788
C      -3.644433     0.147160    -3.049203
H      -2.746989     0.087450    -3.684637
H      -3.544910     1.015364    -2.390720
H      -4.517611     0.306850    -3.700613
C      -0.726776     1.928913     0.034399
C       1.501489     1.517050    -0.050455
H       2.423822     0.973784     0.130778
H      -0.963326     0.125103     1.986960
H       0.744028    -0.871150     1.564246
C      -3.837069     0.014805     1.878324
C      -5.077576    -1.097468    -1.345114
H      -5.969487    -0.957330    -1.975822
H      -5.032295    -0.283634    -0.615995
H      -5.195891    -2.041910    -0.790839
C      -2.180119    -0.517631    -0.373867
C      -3.976565    -2.332169    -3.226115
H      -4.886165    -2.165605    -3.821131
H      -4.090627    -3.295474    -2.706256
H      -3.130716    -2.403399    -3.926338
C      -1.637224     3.672835    -2.412927
H      -2.143607     4.530903    -2.881496
H      -2.400159     2.965519    -2.071452
H      -1.020809     3.176366    -3.178610
C      -3.774385     2.027728    -0.002526
C      -3.821094    -1.154566    -2.237325
C      -0.755830     4.150188    -1.237770
C       0.303606     5.136031    -1.779251
H       0.905936     4.697573    -2.589015
H       0.978686     5.490432    -0.985601
H      -0.216243     6.012750    -2.192149
C      -1.594952     4.877493    -0.165768
H      -2.069236     5.767544    -0.607311
H      -0.955676     5.206100     0.668442
H      -2.379118     4.229621     0.236454
B      -0.182986    -0.237941     1.092196
C      -3.252189    -1.033806     2.884718
H      -2.638387    -0.484502     3.623189
H      -2.534123    -1.671318     2.339604
C      -4.285208    -1.913087     3.611673
H      -4.996144    -1.273345     4.163205
C      -3.641088    -2.917745     4.587427
H      -4.889296    -2.463922     2.868920
H      -3.037984    -2.368893     5.333283
H      -2.931082    -3.560889     4.036299
C      -4.671752    -3.802124     5.315209
H      -5.373061    -3.189906     5.905800
H      -4.183877    -4.510657     6.003945
H      -5.267873    -4.389083     4.597153
63
mn_co2_buco_eq_b_h_scan_38_n1_1_thf.xyz Dihedral 13-1-25-3 = p87.537 °
Mn     -2.530930     1.118882     0.819842
O      -2.663957     2.968561     3.131405
O      -5.076811    -0.076821     1.727211
O      -4.667388     2.572918    -0.543314
N       0.258295     1.031625     0.358068
N      -1.013984    -1.097755     0.014688
N      -2.603315    -1.364933    -1.443452
N      -0.102498     2.940278    -0.610100
C       1.277704     2.694915    -0.671130
H       1.986392     3.375431    -1.123301
C      -1.685087    -2.409475    -1.627592
H      -1.806437    -3.186871    -2.369428
C      -2.592980     2.253702     2.198522
C      -0.694673    -2.230177    -0.710671
H       0.196029    -2.819731    -0.516644
C      -3.616096     0.171219    -3.096393
H      -2.711652     0.118579    -3.722473
H      -3.519322     1.026298    -2.420494
H      -4.480840     0.347762    -3.754665
C      -0.739453     1.898278     0.026594
C       1.490266     1.494994    -0.061848
H       2.413918     0.951201     0.110875
H      -0.968352     0.063150     1.951765
H       0.741962    -0.920783     1.512248
C      -3.839172    -0.058787     1.839620
C      -5.074254    -1.096455    -1.431375
H      -5.957276    -0.933724    -2.069236
H      -5.030395    -0.301601    -0.681722
H      -5.207225    -2.052712    -0.901252
C      -2.183692    -0.546120    -0.419735
C      -3.957967    -2.303140    -3.321660
H      -4.861375    -2.122888    -3.922118
H      -4.080044    -3.275281    -2.820351
H      -3.105853    -2.364658    -4.015195
C      -1.651847     3.688645    -2.387105
H      -2.156060     4.555370    -2.841874
H      -2.416535     2.976973    -2.058977
H      -1.034929     3.204141    -3.159995
C      -3.787354     1.990583    -0.009149
C      -3.808343    -1.144110    -2.310332
C      -0.772054     4.144308    -1.202229
C       0.286143     5.142321    -1.723507
H       0.889793     4.721249    -2.541495
H       0.960109     5.481982    -0.922503
H      -0.234997     6.026200    -2.119136
C      -1.613449     4.849964    -0.117540
H      -2.088952     5.747034    -0.543279
H      -0.975678     5.164704     0.723153
H      -2.396899     4.193521     0.272059
B      -0.188317    -0.284117     1.051321
C      -3.248819    -1.053169     2.897020
H      -2.627706    -0.472652     3.603860
H      -2.536799    -1.717457     2.374748
C      -4.277675    -1.896378     3.671509
H      -4.987390    -1.229689     4.192327
C      -3.628591    -2.847812     4.696145
H      -4.883563    -2.485283     2.960653
H      -3.024583    -2.260076     5.410970
H      -2.919077    -3.517319     4.176747
C      -4.656074    -3.694791     5.471580
H      -5.357344    -3.053192     6.030117
H      -4.165616    -4.365160     6.195755
H      -5.252316    -4.319772     4.786516
63
mn_co2_buco_eq_b_h_scan_39_n1_1_thf.xyz Dihedral 13-1-25-3 = p85.048 °
Mn     -2.538606     1.084216     0.806002
O      -2.644183     2.898766     3.146585
O      -5.068208    -0.189792     1.658043
O      -4.684928     2.549501    -0.529969
N       0.249278     1.003850     0.339242
N      -1.020061    -1.124492    -0.021197
N      -2.603435    -1.372140    -1.489347
N      -0.113332     2.924255    -0.604833
C       1.267405     2.682072    -0.666932
H       1.975526     3.369212    -1.109846
C      -1.682711    -2.412269    -1.685684
H      -1.800471    -3.179128    -2.438993
C      -2.587054     2.200398     2.200495
C      -0.696041    -2.245195    -0.762543
H       0.194844    -2.836215    -0.573881
C      -3.598774     0.195230    -3.122485
H      -2.685331     0.155859    -3.736343
H      -3.512896     1.037272    -2.429000
H      -4.454348     0.383129    -3.789531
C      -0.749388     1.873228     0.017563
C       1.481054     1.474771    -0.072778
H       2.405350     0.930304     0.094293
H      -0.973811     0.018769     1.925320
H       0.737879    -0.957741     1.475226
C      -3.838560    -0.109737     1.818753
C      -5.074496    -1.103532    -1.497585
H      -5.949331    -0.914872    -2.139653
H      -5.031695    -0.332530    -0.723327
H      -5.220639    -2.074240    -0.998030
C      -2.189224    -0.568116    -0.451482
C      -3.939158    -2.274049    -3.399313
H      -4.836981    -2.082022    -4.004529
H      -4.065993    -3.255852    -2.918433
H      -3.080678    -2.322049    -4.086085
C      -1.668219     3.697007    -2.366773
H      -2.170755     4.570515    -2.810285
H      -2.434429     2.984390    -2.044437
H      -1.055035     3.219205    -3.146753
C      -3.800570     1.963604    -0.006916
C      -3.799783    -1.135015    -2.364172
C      -0.784001     4.136294    -1.179120
C       0.273182     5.140275    -1.690835
H       0.874934     4.728861    -2.515125
H       0.949077     5.470295    -0.887428
H      -0.248691     6.028932    -2.074618
C      -1.621784     4.828237    -0.082781
H      -2.097720     5.731217    -0.495306
H      -0.981586     5.131412     0.760328
H      -2.404702     4.167113     0.300184
B      -0.194425    -0.318991     1.021249
C      -3.246350    -1.051355     2.922939
H      -2.643900    -0.436766     3.616610
H      -2.517322    -1.722042     2.432617
C      -4.270968    -1.885258     3.712880
H      -5.002040    -1.213694     4.196909
C      -3.620729    -2.783404     4.783875
H      -4.853151    -2.513189     3.016083
H      -3.042639    -2.156500     5.486731
H      -2.888070    -3.456342     4.302507
C      -4.644591    -3.622868     5.572193
H      -5.371725    -2.976120     6.090258
H      -4.154335    -4.252262     6.332376
H      -5.212062    -4.288512     4.901134
63
mn_co2_buco_eq_b_h_scan_40_n1_1_thf.xyz Dihedral 13-1-25-3 = p82.504 °
Mn     -2.543484     1.053216     0.796470
O      -2.615788     2.840447     3.159025
O      -5.053096    -0.295121     1.600965
O      -4.701586     2.526766    -0.511369
N       0.241664     0.977593     0.320516
N      -1.026736    -1.149515    -0.052470
N      -2.604306    -1.378335    -1.529948
N      -0.123175     2.907683    -0.602885
C       1.257842     2.667539    -0.667878
H       1.965088     3.359881    -1.104008
C      -1.681727    -2.414759    -1.736991
H      -1.796301    -3.171742    -2.500702
C      -2.574903     2.154825     2.202863
C      -0.698535    -2.259368    -0.808262
H       0.192391    -2.851867    -0.624515
C      -3.584517     0.220210    -3.141484
H      -2.659288     0.198289    -3.738278
H      -3.517083     1.048900    -2.430255
H      -4.428507     0.416137    -3.820845
C      -0.757895     1.849523     0.008499
C       1.472832     1.454086    -0.086892
H       2.397674     0.908643     0.073845
H      -0.978853    -0.019828     1.900822
H       0.733301    -0.991429     1.442495
C      -3.835885    -0.153437     1.806815
C      -5.076004    -1.112824    -1.559854
H      -5.942011    -0.894902    -2.204687
H      -5.034477    -0.369798    -0.758274
H      -5.236162    -2.098956    -1.095919
C      -2.195264    -0.588471    -0.478892
C      -3.918549    -2.243067    -3.472509
H      -4.810311    -2.039411    -4.082904
H      -4.049602    -3.234679    -3.013407
H      -3.053005    -2.276343    -4.151335
C      -1.686590     3.702716    -2.347665
H      -2.187168     4.582625    -2.780610
H      -2.454621     2.990931    -2.028003
H      -1.079474     3.229277    -3.134984
C      -3.811875     1.938486    -0.000085
C      -3.791845    -1.125467    -2.412755
C      -0.794827     4.127014    -1.160321
C       0.261334     5.134678    -1.666794
H       0.858799     4.730564    -2.497807
H       0.941338     5.455993    -0.863329
H      -0.261112     6.027728    -2.039427
C      -1.625818     4.808108    -0.051973
H      -2.101253     5.717080    -0.451722
H      -0.981156     5.099757     0.791780
H      -2.408900     4.144387     0.326429
B      -0.200123    -0.350642     0.993819
C      -3.246464    -1.039809     2.957611
H      -2.677613    -0.387389     3.645032
H      -2.487975    -1.705354     2.506258
C      -4.265849    -1.877780     3.750000
H      -5.028648    -1.213566     4.193682
C      -3.616754    -2.719759     4.866382
H      -4.811073    -2.546038     3.061085
H      -3.076878    -2.052594     5.562533
H      -2.851395    -3.384611     4.426463
C      -4.634836    -3.565163     5.655767
H      -5.396884    -2.925614     6.130806
H      -4.146206    -4.151490     6.450648
H      -5.161258    -4.272054     4.993472
63
mn_co2_buco_eq_b_h_scan_41_n1_1_thf.xyz Dihedral 13-1-25-3 = p79.874 °
Mn     -2.543326     1.017628     0.789575
O      -2.584735     2.778206     3.172614
O      -5.023721    -0.414106     1.544191
O      -4.720846     2.494066    -0.482607
N       0.237418     0.952178     0.300635
N      -1.027663    -1.174840    -0.087339
N      -2.601098    -1.383309    -1.572394
N      -0.134022     2.891193    -0.601668
C       1.247391     2.654580    -0.672791
H       1.951927     3.352808    -1.103892
C      -1.676602    -2.415510    -1.792271
H      -1.788665    -3.161683    -2.566930
C      -2.558846     2.104009     2.207915
C      -0.695837    -2.272705    -0.859028
H       0.195431    -2.866700    -0.681838
C      -3.566322     0.249630    -3.157807
H      -2.630434     0.245414    -3.738136
H      -3.515789     1.062592    -2.427429
H      -4.399213     0.456357    -3.847566
C      -0.764681     1.825424     0.000332
C       1.466502     1.435563    -0.105106
H       2.392923     0.890389     0.047254
H      -0.980001    -0.060665     1.873681
H       0.733996    -1.024877     1.407138
C      -3.824450    -0.207857     1.794641
C      -5.073713    -1.119186    -1.623505
H      -5.930329    -0.869806    -2.269536
H      -5.034241    -0.407987    -0.793077
H      -5.248238    -2.120609    -1.198896
C      -2.196054    -0.609073    -0.508064
C      -3.894194    -2.205665    -3.547823
H      -4.780022    -1.989062    -4.162439
H      -4.029094    -3.207506    -3.112668
H      -3.021887    -2.223207    -4.218648
C      -1.710087     3.704829    -2.326765
H      -2.210396     4.590015    -2.749145
H      -2.478599     2.993275    -2.007926
H      -1.109687     3.235836    -3.121837
C      -3.822674     1.905731     0.013600
C      -3.779974    -1.112202    -2.461885
C      -0.809709     4.116229    -1.141548
C       0.242683     5.129382    -1.644755
H       0.835360     4.733442    -2.483117
H       0.927367     5.443713    -0.842515
H      -0.282630     6.025485    -2.005856
C      -1.633582     4.785009    -0.020361
H      -2.111979     5.698016    -0.407177
H      -0.983591     5.067830     0.822288
H      -2.414031     4.116668     0.355661
B      -0.200893    -0.382782     0.963609
C      -3.242127    -1.040640     2.988472
H      -2.697423    -0.356621     3.664297
H      -2.463762    -1.707026     2.572521
C      -4.261122    -1.871488     3.789050
H      -5.047704    -1.208177     4.191037
C      -3.620018    -2.657062     4.950183
H      -4.776511    -2.576131     3.113806
H      -3.109387    -1.953089     5.631977
H      -2.831624    -3.321754     4.552634
C      -4.637847    -3.493702     5.749090
H      -5.421558    -2.852995     6.185823
H      -4.154479    -4.041596     6.574047
H      -5.136967    -4.233981     5.102323
63
mn_co2_buco_eq_b_h_scan_42_n1_1_thf.xyz Dihedral 13-1-25-3 = p77.126 °
Mn     -2.538031     0.982222     0.783992
O      -2.545810     2.722095     3.182088
O      -4.982792    -0.535036     1.494884
O      -4.737522     2.459356    -0.450573
N       0.236723     0.929287     0.279409
N      -1.023544    -1.197927    -0.125806
N      -2.595479    -1.386938    -1.614927
N      -0.142000     2.876588    -0.601946
C       1.239759     2.643614    -0.680164
H       1.941264     3.347605    -1.106823
C      -1.668026    -2.413286    -1.850230
H      -1.778151    -3.148019    -2.636026
C      -2.536236     2.055773     2.211661
C      -0.687937    -2.282423    -0.914567
H       0.204797    -2.876798    -0.746157
C      -3.558548     0.277037    -3.168927
H      -2.616250     0.292448    -3.738605
H      -3.521965     1.073692    -2.420126
H      -4.385349     0.493082    -3.863128
C      -0.768179     1.803549    -0.008814
C       1.463423     1.419286    -0.125760
H       2.391560     0.874628     0.017769
H      -0.983156    -0.098138     1.840874
H       0.734938    -1.054396     1.374578
C      -3.806480    -0.262518     1.786161
C      -5.069695    -1.132411    -1.676408
H      -5.921227    -0.857603    -2.318884
H      -5.032545    -0.452228    -0.820008
H      -5.250558    -2.147664    -1.288649
C      -2.193270    -0.628647    -0.537963
C      -3.872709    -2.169751    -3.616951
H      -4.755682    -1.942855    -4.232020
H      -4.006206    -3.181948    -3.205978
H      -2.996246    -2.168577    -4.282682
C      -1.731050     3.707201    -2.307112
H      -2.232525     4.596959    -2.718363
H      -2.498802     2.994417    -1.989194
H      -1.136904     3.244017    -3.110236
C      -3.830480     1.871089     0.029412
C      -3.770369    -1.101083    -2.505518
C      -0.822399     4.106612    -1.124241
C       0.225745     5.125776    -1.623967
H       0.813988     4.738315    -2.469393
H       0.914781     5.433448    -0.822870
H      -0.302704     6.024573    -1.973607
C      -1.639580     4.762377     0.009552
H      -2.119582     5.680258    -0.363503
H      -0.984833     5.034514     0.852002
H      -2.418479     4.089808     0.381524
B      -0.199556    -0.411979     0.930928
C      -3.235886    -1.039144     3.023302
H      -2.723488    -0.322207     3.689818
H      -2.432895    -1.700596     2.647330
C      -4.256687    -1.867547     3.824127
H      -5.070628    -1.210267     4.179333
C      -3.631116    -2.594763     5.030747
H      -4.734862    -2.607892     3.160037
H      -3.156234    -1.854449     5.699733
H      -2.816885    -3.254726     4.680107
C      -4.651816    -3.425599     5.831997
H      -5.459437    -2.787652     6.227323
H      -4.178586    -3.935074     6.686917
H      -5.118984    -4.197585     5.198569
63
mn_co2_buco_eq_b_h_scan_43_n1_1_thf.xyz Dihedral 13-1-25-3 = p74.227 °
Mn     -2.534222     0.943455     0.775815
O      -2.517219     2.670356     3.182657
O      -4.933490    -0.669219     1.445854
O      -4.756453     2.418615    -0.421637
N       0.235750     0.904736     0.259462
N      -1.018276    -1.221495    -0.170119
N      -2.589005    -1.389726    -1.662764
N      -0.149914     2.860906    -0.599046
C       1.232406     2.632440    -0.682474
H       1.931192     3.342942    -1.102722
C      -1.658729    -2.409767    -1.914502
H      -1.766964    -3.132067    -2.711998
C      -2.519654     2.007337     2.209898
C      -0.679125    -2.291734    -0.976633
H       0.215123    -2.886450    -0.817686
C      -3.554948     0.305604    -3.180700
H      -2.608387     0.341866    -3.742332
H      -3.530341     1.084108    -2.412789
H      -4.378035     0.531756    -3.876078
C      -0.771973     1.779679    -0.016929
C       1.460402     1.402490    -0.142485
H       2.390217     0.858600    -0.007115
H      -0.985569    -0.143524     1.806451
H       0.737287    -1.088784     1.335879
C      -3.786809    -0.325096     1.775658
C      -5.065236    -1.149470    -1.732046
H      -5.913194    -0.850476    -2.368424
H      -5.031388    -0.502639    -0.849724
H      -5.248950    -2.178211    -1.382873
C      -2.189415    -0.648636    -0.572783
C      -3.850710    -2.130441    -3.690864
H      -4.731170    -1.892921    -4.305590
H      -3.981365    -3.153493    -3.306694
H      -2.970182    -2.108056    -4.350926
C      -1.750197     3.708805    -2.285298
H      -2.252392     4.603175    -2.685519
H      -2.517431     2.994632    -1.969282
H      -1.161570     3.251794    -3.095978
C      -3.840159     1.831963     0.042631
C      -3.761373    -1.089488    -2.552354
C      -0.834525     4.095868    -1.103901
C       0.209841     5.121250    -1.598647
H       0.794781     4.742406    -2.450262
H       0.902155     5.422439    -0.797908
H      -0.321361     6.022524    -1.937537
C      -1.646148     4.737895     0.041761
H      -2.125444     5.661891    -0.316832
H      -0.987854     4.996743     0.885577
H      -2.425448     4.061838     0.406845
B      -0.197584    -0.444950     0.895338
C      -3.231326    -1.036871     3.059048
H      -2.753495    -0.283790     3.710587
H      -2.403735    -1.692334     2.727829
C      -4.252659    -1.860277     3.864683
H      -5.090154    -1.209848     4.175503
C      -3.641418    -2.527466     5.112573
H      -4.696500    -2.635313     3.216727
H      -3.199101    -1.752268     5.764154
H      -2.804994    -3.181646     4.806245
C      -4.663186    -3.350464     5.920530
H      -5.493379    -2.716521     6.273323
H      -4.199705    -3.817354     6.804607
H      -5.098675    -4.155423     5.305863
63
mn_co2_buco_eq_b_h_scan_44_n1_1_thf.xyz Dihedral 13-1-25-3 = p71.123 °
Mn     -2.527087     0.898079     0.765100
O      -2.484613     2.618079     3.175909
O      -4.872732    -0.811590     1.399475
O      -4.775978     2.367876    -0.389984
N       0.238513     0.878755     0.238037
N      -1.006147    -1.245258    -0.225654
N      -2.577057    -1.391974    -1.719837
N      -0.156884     2.844915    -0.592925
C       1.226451     2.623722    -0.680820
H       1.921617     3.342900    -1.092190
C      -1.641211    -2.401327    -1.993153
H      -1.746379    -3.108031    -2.804903
C      -2.499307     1.954389     2.203699
C      -0.661160    -2.296683    -1.054175
H       0.236754    -2.889194    -0.908204
C      -3.562218     0.332454    -3.192371
H      -2.615933     0.394558    -3.752231
H      -3.547266     1.090620    -2.404349
H      -4.387560     0.566857    -3.882321
C      -0.773341     1.753016    -0.025279
C       1.460536     1.387424    -0.158237
H       2.392825     0.845632    -0.031761
H      -0.982756    -0.199110     1.766437
H       0.746032    -1.128585     1.286422
C      -3.761318    -0.395002     1.764147
C      -5.055690    -1.178939    -1.784335
H      -5.905719    -0.860316    -2.408317
H      -5.023652    -0.567107    -0.877061
H      -5.233810    -2.221185    -1.474379
C      -2.180905    -0.671031    -0.615130
C      -3.829056    -2.091006    -3.768947
H      -4.711014    -1.845753    -4.378543
H      -3.949785    -3.125755    -3.413970
H      -2.947656    -2.041141    -4.426385
C      -1.770038     3.710484    -2.257979
H      -2.274924     4.609200    -2.644866
H      -2.535114     2.992669    -1.944955
H      -1.186600     3.262634    -3.077467
C      -3.848464     1.784666     0.056208
C      -3.752511    -1.081179    -2.601824
C      -0.847399     4.084519    -1.077958
C       0.191731     5.118193    -1.566174
H       0.774027     4.749985    -2.424256
H       0.886749     5.412995    -0.765394
H      -0.343524     6.021419    -1.893235
C      -1.653864     4.709788     0.080687
H      -2.131316     5.641179    -0.260879
H      -0.992538     4.952079     0.926960
H      -2.434696     4.030120     0.435979
B      -0.190130    -0.482348     0.852467
C      -3.225961    -1.038288     3.092419
H      -2.773968    -0.251988     3.721940
H      -2.381809    -1.694760     2.807083
C      -4.252685    -1.842988     3.910372
H      -5.103600    -1.191299     4.179875
C      -3.657838    -2.453039     5.194811
H      -4.674560    -2.647989     3.285095
H      -3.238590    -1.647549     5.824575
H      -2.807083    -3.106699     4.929754
C      -4.684393    -3.258801     6.014042
H      -5.531036    -2.624352     6.324258
H      -4.232770    -3.682850     6.925417
H      -5.094971    -4.094190     5.423326
63
mn_co2_buco_eq_b_h_scan_45_n1_1_thf.xyz Dihedral 13-1-25-3 = p67.758 °
Mn     -2.514419     0.866200     0.760493
O      -2.425668     2.585385     3.169882
O      -4.811772    -0.921904     1.369148
O      -4.788414     2.331199    -0.352453
N       0.245411     0.859862     0.217654
N      -0.994295    -1.261753    -0.267287
N      -2.567855    -1.391712    -1.759593
N      -0.158504     2.832246    -0.594449
C       1.225406     2.616242    -0.687811
H       1.917162     3.341203    -1.094732
C      -1.628355    -2.392618    -2.051015
H      -1.732733    -3.087159    -2.873281
C      -2.462717     1.918830     2.200200
C      -0.646175    -2.298141    -1.113208
H       0.254862    -2.888660    -0.978878
C      -3.574130     0.352365    -3.194688
H      -2.630375     0.434796    -3.756220
H      -3.564205     1.094887    -2.391938
H      -4.403924     0.592025    -3.877460
C      -0.769728     1.733432    -0.035118
C       1.464804     1.375923    -0.177254
H       2.399136     0.835900    -0.058492
H      -0.975304    -0.237709     1.734701
H       0.757036    -1.156240     1.247756
C      -3.737244    -0.440995     1.763413
C      -5.048181    -1.202278    -1.813707
H      -5.902443    -0.871694    -2.425570
H      -5.014654    -0.615850    -0.889776
H      -5.219066    -2.253542    -1.531281
C      -2.172439    -0.686400    -0.644575
C      -3.817884    -2.060692    -3.820225
H      -4.702833    -1.810655    -4.423573
H      -3.929215    -3.103611    -3.486795
H      -2.937752    -1.989368    -4.477390
C      -1.787073     3.709842    -2.238182
H      -2.296520     4.611221    -2.612704
H      -2.548382     2.988490    -1.923995
H      -1.210811     3.269588    -3.066807
C      -3.850639     1.750970     0.075963
C      -3.748554    -1.074675    -2.632426
C      -0.854475     4.075042    -1.063437
C       0.179631     5.113599    -1.551846
H       0.757172     4.751353    -2.415659
H       0.879187     5.404850    -0.753715
H      -0.359137     6.017833    -1.870180
C      -1.652163     4.689468     0.107122
H      -2.126342     5.627772    -0.219790
H      -0.985621     4.916830     0.953362
H      -2.435167     4.009309     0.456932
B      -0.179947    -0.508463     0.818102
C      -3.230959    -1.017407     3.133635
H      -2.841184    -0.192756     3.755341
H      -2.346815    -1.642939     2.905223
C      -4.254091    -1.842543     3.935353
H      -5.140907    -1.220110     4.153590
C      -3.684383    -2.390957     5.258377
H      -4.618525    -2.681758     3.319090
H      -3.318685    -1.551738     5.877433
H      -2.800407    -3.018601     5.043891
C      -4.709016    -3.211293     6.065432
H      -5.589277    -2.600888     6.326339
H      -4.275019    -3.590961     7.004518
H      -5.066807    -4.078696     5.486606
63
mn_co2_buco_eq_b_h_scan_46_n1_1_thf.xyz Dihedral 13-1-25-3 = p64.064 °
Mn     -2.525063     0.886801     0.768620
O      -2.418991     2.681758     3.120998
O      -4.806109    -0.928822     1.371108
O      -4.786881     2.360821    -0.357216
N       0.234618     0.826109     0.226071
N      -1.039081    -1.276401    -0.250828
N      -2.611982    -1.384064    -1.745114
N      -0.135099     2.798895    -0.601786
C       1.245007     2.558527    -0.692203
H       1.949424     3.268182    -1.104295
C      -1.688153    -2.400395    -2.033210
H      -1.802445    -3.094976    -2.854092
C      -2.460685     1.975839     2.179558
C      -0.705875    -2.319600    -1.094359
H       0.185460    -2.924036    -0.957345
C      -3.584852     0.372835    -3.187810
H      -2.635209     0.440703    -3.741275
H      -3.571485     1.117146    -2.386966
H      -4.405406     0.622359    -3.878181
C      -0.765238     1.714961    -0.034267
C       1.462893     1.318461    -0.171657
H       2.387768     0.763431    -0.048216
H      -1.003876    -0.248975     1.747027
H       0.715142    -1.193897     1.262574
C      -3.772497    -0.386661     1.793286
C      -5.089246    -1.155055    -1.809924
H      -5.934320    -0.803001    -2.422510
H      -5.044439    -0.575558    -0.882405
H      -5.282716    -2.203958    -1.533581
C      -2.207126    -0.682769    -0.630681
C      -3.864785    -2.036837    -3.809749
H      -4.744234    -1.774605    -4.416024
H      -3.992801    -3.077421    -3.475053
H      -2.981891    -1.979862    -4.464643
C      -1.748737     3.690944    -2.253045
H      -2.241943     4.598167    -2.635129
H      -2.522831     2.986723    -1.931318
H      -1.181520     3.232832    -3.078222
C      -3.853135     1.776963     0.075410
C      -3.784311    -1.049972    -2.623356
C      -0.808724     4.049815    -1.082375
C       0.244108     5.064517    -1.581141
H       0.814222     4.683278    -2.441671
H       0.949368     5.350746    -0.786218
H      -0.278174     5.975379    -1.907908
C      -1.595321     4.690384     0.081451
H      -2.044374     5.638418    -0.252868
H      -0.927335     4.905438     0.929632
H      -2.397391     4.032565     0.430686
B      -0.212394    -0.533289     0.831984
C      -3.379298    -0.785310     3.258794
H      -3.498258     0.123381     3.880010
H      -2.298726    -1.008331     3.287702
C      -4.175330    -1.945898     3.882569
H      -5.252349    -1.705841     3.871043
C      -3.740583    -2.268491     5.325969
H      -4.060485    -2.850834     3.258881
H      -3.854265    -1.365643     5.953131
H      -2.663343    -2.514588     5.338867
C      -4.536426    -3.428932     5.953842
H      -5.613968    -3.198219     5.987430
H      -4.205905    -3.636406     6.984413
H      -4.413784    -4.355831     5.369630
63
mn_co2_buco_eq_b_h_scan_47_n1_1_thf.xyz Dihedral 13-1-25-3 = p59.908 °
Mn     -2.547080     0.873406     0.758725
O      -2.448482     2.691367     3.094340
O      -4.764569    -1.033407     1.339218
O      -4.804913     2.347109    -0.376190
N       0.214797     0.795707     0.240070
N      -1.069912    -1.292860    -0.266855
N      -2.635740    -1.380165    -1.769596
N      -0.133021     2.774821    -0.582612
C       1.245980     2.524418    -0.662318
H       1.959298     3.230482    -1.065166
C      -1.720680    -2.405036    -2.055906
H      -1.837310    -3.095476    -2.879933
C      -2.488573     1.970631     2.164245
C      -0.742717    -2.337054    -1.111496
H       0.141643    -2.950948    -0.971426
C      -3.580337     0.391257    -3.212770
H      -2.626256     0.450036    -3.759582
H      -3.563985     1.132950    -2.409583
H      -4.393397     0.651894    -3.907880
C      -0.775964     1.693437    -0.024982
C       1.450052     1.280540    -0.145304
H       2.369618     0.717936    -0.016578
H      -1.044322    -0.286941     1.741840
H       0.672920    -1.237168     1.260732
C      -3.785310    -0.412169     1.780237
C      -5.110988    -1.123438    -1.849352
H      -5.946900    -0.756108    -2.465387
H      -5.062894    -0.549964    -0.918789
H      -5.319968    -2.170858    -1.579663
C      -2.229734    -0.686656    -0.650990
C      -3.883440    -2.013394    -3.843344
H      -4.756741    -1.740536    -4.453833
H      -4.023947    -3.053504    -3.512247
H      -2.996343    -1.963672    -4.493119
C      -1.730080     3.682498    -2.241314
H      -2.213713     4.594343    -2.624617
H      -2.511539     2.984339    -1.924097
H      -1.162406     3.220750    -3.064143
C      -3.873220     1.762675     0.061002
C      -3.799278    -1.030808    -2.653693
C      -0.793783     4.031953    -1.064921
C       0.270168     5.038874    -1.555617
H       0.842969     4.653883    -2.412688
H       0.972472     5.318909    -0.755853
H      -0.242702     5.954153    -1.884919
C      -1.582990     4.676437     0.094877
H      -2.018355     5.630944    -0.239157
H      -0.920435     4.879913     0.950072
H      -2.395843     4.026293     0.433589
B      -0.246942    -0.566210     0.829779
C      -3.451676    -0.710260     3.284876
H      -3.775682     0.182894     3.855121
H      -2.356925    -0.749943     3.414781
C      -4.103221    -1.969793     3.883991
H      -5.198235    -1.912627     3.764502
C      -3.761365    -2.178727     5.372514
H      -3.781707    -2.858796     3.310827
H      -4.084972    -1.293448     5.949499
H      -2.664480    -2.236574     5.493222
C      -4.407834    -3.442711     5.971290
H      -5.507014    -3.398673     5.898439
H      -4.147262    -3.566596     7.034835
H      -4.076119    -4.348431     5.437345
63
mn_co2_buco_eq_b_h_scan_48_n1_1_thf.xyz Dihedral 13-1-25-3 = p55.272 °
Mn     -2.541085     0.839000     0.748447
O      -2.425896     2.653306     3.086037
O      -4.681102    -1.165872     1.308391
O      -4.815736     2.308617    -0.359242
N       0.217666     0.777977     0.226369
N      -1.060360    -1.307684    -0.308495
N      -2.628933    -1.380714    -1.808716
N      -0.137041     2.764648    -0.575410
C       1.243107     2.520414    -0.656067
H       1.954033     3.233411    -1.050831
C      -1.711581    -2.399345    -2.109947
H      -1.828176    -3.079796    -2.942266
C      -2.475226     1.930312     2.158102
C      -0.731838    -2.340488    -1.166673
H       0.154274    -2.953881    -1.035756
C      -3.573858     0.403737    -3.234571
H      -2.621296     0.464392    -3.783807
H      -3.552965     1.138626    -2.425088
H      -4.388347     0.672239    -3.925011
C      -0.776081     1.674926    -0.029994
C       1.451472     1.271786    -0.152369
H       2.373057     0.711278    -0.029091
H      -1.040936    -0.329399     1.713929
H       0.680772    -1.266104     1.222344
C      -3.759009    -0.474220     1.766901
C      -5.103844    -1.116055    -1.877534
H      -5.939969    -0.739163    -2.487364
H      -5.048341    -0.550217    -0.943123
H      -5.316622    -2.164419    -1.615391
C      -2.222330    -0.699967    -0.683053
C      -3.886099    -1.996086    -3.881749
H      -4.762605    -1.718859    -4.485673
H      -4.024982    -3.038349    -3.556762
H      -3.002629    -1.942328    -4.536118
C      -1.744935     3.684386    -2.217041
H      -2.231093     4.599111    -2.590176
H      -2.524292     2.983607    -1.900482
H      -1.182049     3.229349    -3.046857
C      -3.878316     1.725262     0.067717
C      -3.794694    -1.022036    -2.685771
C      -0.802257     4.024940    -1.043307
C       0.257605     5.037302    -1.531468
H       0.828163     4.658726    -2.392891
H       0.962179     5.314161    -0.732598
H      -0.258492     5.953397    -1.853357
C      -1.586353     4.658332     0.126152
H      -2.020955     5.617267    -0.196027
H      -0.920623     4.851133     0.981285
H      -2.399652     4.006250     0.460299
B      -0.240577    -0.592975     0.798277
C      -3.467532    -0.709057     3.291085
H      -3.833756     0.192581     3.820538
H      -2.375911    -0.710855     3.453387
C      -4.098125    -1.967126     3.914854
H      -5.191951    -1.942477     3.773705
C      -3.780226    -2.123091     5.415225
H      -3.743305    -2.863840     3.374564
H      -4.133845    -1.228453     5.959245
H      -2.684775    -2.152585     5.557305
C      -4.409852    -3.382681     6.040618
H      -5.508127    -3.365891     5.945988
H      -4.167214    -3.468075     7.112164
H      -4.047926    -4.296485     5.541195
63
mn_co2_buco_eq_b_h_scan_49_n1_1_thf.xyz Dihedral 13-1-25-3 = p49.987 °
Mn     -2.526082     0.803068     0.740301
O      -2.412275     2.617442     3.077825
O      -4.567307    -1.310351     1.277626
O      -4.822183     2.263614    -0.336638
N       0.226691     0.762530     0.205533
N      -1.045524    -1.321482    -0.352229
N      -2.622282    -1.382250    -1.844206
N      -0.138625     2.757041    -0.572075
C       1.242096     2.518594    -0.661479
H       1.948791     3.238616    -1.051053
C      -1.705330    -2.397079    -2.160138
H      -1.825665    -3.069498    -2.998435
C      -2.461973     1.889528     2.153611
C      -0.720427    -2.346072    -1.221687
H       0.166911    -2.959868    -1.101370
C      -3.566550     0.414608    -3.253959
H      -2.616471     0.474454    -3.807548
H      -3.538046     1.144024    -2.439550
H      -4.383203     0.691458    -3.938549
C      -0.771242     1.659077    -0.036289
C       1.457084     1.264990    -0.173082
H       2.381216     0.706460    -0.060303
H      -1.027529    -0.366780     1.682304
H       0.696734    -1.291625     1.178337
C      -3.713957    -0.546173     1.752938
C      -5.097913    -1.105333    -1.900195
H      -5.934657    -0.726910    -2.508056
H      -5.037886    -0.536872    -0.968186
H      -5.311732    -2.152504    -1.635572
C      -2.210153    -0.712250    -0.714775
C      -3.892986    -1.980797    -3.913501
H      -4.772090    -1.697955    -4.511014
H      -4.032865    -3.024314    -3.592939
H      -3.013252    -1.926265    -4.572776
C      -1.762760     3.690588    -2.190019
H      -2.253304     4.608426    -2.549543
H      -2.538481     2.985814    -1.873311
H      -1.206805     3.244634    -3.029368
C      -3.877771     1.682023     0.078051
C      -3.791173    -1.013624    -2.712851
C      -0.810543     4.020669    -1.021139
C       0.243136     5.040264    -1.507451
H       0.808870     4.670714    -2.375943
H       0.952377     5.312084    -0.710979
H      -0.277581     5.957714    -1.817811
C      -1.586651     4.639835     0.161273
H      -2.021244     5.603874    -0.145397
H      -0.915751     4.819718     1.015124
H      -2.399622     3.985111     0.491223
B      -0.226550    -0.616865     0.761344
C      -3.477941    -0.714647     3.295041
H      -3.892907     0.192314     3.776879
H      -2.393279    -0.672203     3.497355
C      -4.088427    -1.970319     3.942756
H      -5.177783    -1.985363     3.768342
C      -3.813199    -2.065074     5.456636
H      -3.690103    -2.873275     3.445186
H      -4.208686    -1.163179     5.958218
H      -2.722291    -2.057478     5.632620
C      -4.425963    -3.320389     6.106977
H      -5.520850    -3.338952     5.979216
H      -4.214101    -3.361722     7.187621
H      -4.023317    -4.239920     5.651123
63
mn_co2_buco_eq_b_h_scan_50_n1_1_thf.xyz Dihedral 13-1-25-3 = p43.912 °
Mn     -2.496568     0.770730     0.735677
O      -2.389953     2.581618     3.076311
O      -4.423869    -1.451765     1.245791
O      -4.820672     2.219521    -0.297888
N       0.249113     0.753125     0.178446
N      -1.018808    -1.328321    -0.398688
N      -2.612518    -1.378721    -1.872762
N      -0.131301     2.753738    -0.575855
C       1.249380     2.521309    -0.681426
H       1.949485     3.247807    -1.070867
C      -1.698446    -2.390425    -2.207182
H      -1.827519    -3.055665    -3.049888
C      -2.436180     1.850196     2.154483
C      -0.702785    -2.346047    -1.279643
H       0.186292    -2.960094    -1.174442
C      -3.578446     0.424625    -3.259326
H      -2.636129     0.488336    -3.825568
H      -3.539512     1.150137    -2.441678
H      -4.404674     0.704271    -3.931205
C      -0.754401     1.648452    -0.044510
C       1.473802     1.263686    -0.207808
H       2.400984     0.707340    -0.110244
H      -0.993275    -0.399715     1.649101
H       0.731554    -1.311499     1.123763
C      -3.647776    -0.619297     1.738249
C      -5.090140    -1.102008    -1.891916
H      -5.936139    -0.731870    -2.491991
H      -5.021710    -0.524996    -0.966228
H      -5.294127    -2.148139    -1.617292
C      -2.187869    -0.717973    -0.743241
C      -3.913388    -1.968481    -3.925288
H      -4.800816    -1.683474    -4.509306
H      -4.048340    -3.013352    -3.607011
H      -3.043112    -1.910995    -4.596710
C      -1.782387     3.697980    -2.160122
H      -2.280196     4.618079    -2.503551
H      -2.551735     2.989087    -1.836971
H      -1.239263     3.260527    -3.012248
C      -3.866670     1.640410     0.098876
C      -3.794329    -1.006534    -2.722060
C      -0.812472     4.019738    -1.003667
C       0.231776     5.045415    -1.497335
H       0.786350     4.682934    -2.375944
H       0.951254     5.313611    -0.708868
H      -0.295344     5.963627    -1.794295
C      -1.571760     4.626419     0.196020
H      -2.010584     5.593674    -0.094088
H      -0.888881     4.797200     1.042203
H      -2.380179     3.968125     0.530267
B      -0.195785    -0.635058     0.718968
C      -3.482813    -0.724901     3.294542
H      -3.967992     0.174495     3.722136
H      -2.413149    -0.617767     3.547871
C      -4.059495    -1.989198     3.955914
H      -5.129270    -2.083968     3.703051
C      -3.894413    -2.000898     5.488479
H      -3.568310    -2.884192     3.532282
H      -4.387163    -1.108928     5.916201
H      -2.823269    -1.908884     5.744291
C      -4.469386    -3.267959     6.150516
H      -5.547725    -3.368741     5.944425
H      -4.337737    -3.249300     7.244464
H      -3.972592    -4.175149     5.768828
63
mn_co2_buco_eq_b_h_scan_51_n1_1_thf.xyz Dihedral 13-1-25-3 = p36.949 °
Mn     -2.458298     0.744093     0.735232
O      -2.321608     2.539083     3.086308
O      -4.291474    -1.559241     1.221953
O      -4.808053     2.187909    -0.247467
N       0.279897     0.753144     0.148726
N      -0.981324    -1.328521    -0.441312
N      -2.594962    -1.376017    -1.893167
N      -0.122835     2.757992    -0.582435
C       1.258106     2.535919    -0.706364
H       1.948603     3.270844    -1.097175
C      -1.681161    -2.381236    -2.247531
H      -1.818463    -3.040438    -3.093662
C      -2.382459     1.811025     2.162474
C      -0.672836    -2.338782    -1.333530
H       0.220542    -2.949226    -1.245164
C      -3.599479     0.427084    -3.252381
H      -2.667947     0.500919    -3.834973
H      -3.551646     1.149013    -2.431803
H      -4.439660     0.703926    -3.907945
C      -0.732034     1.643561    -0.054530
C       1.496588     1.275579    -0.246992
H       2.428606     0.724770    -0.165389
H      -0.943491    -0.424707     1.617901
H       0.782261    -1.319479     1.066796
C      -3.585176    -0.674783     1.728899
C      -5.074719    -1.115224    -1.864104
H      -5.935384    -0.760320    -2.452506
H      -4.997739    -0.527976    -0.945978
H      -5.260162    -2.161206    -1.577517
C      -2.157743    -0.721686    -0.765386
C      -3.930210    -1.965986    -3.922833
H      -4.829207    -1.683846    -4.490287
H      -4.053475    -3.012841    -3.606308
H      -3.072092    -1.900932    -4.609015
C      -1.794370     3.701525    -2.144927
H      -2.303755     4.619831    -2.475982
H      -2.554274     2.982311    -1.821858
H      -1.254197     3.276869    -3.005365
C      -3.844947     1.609868     0.129024
C      -3.795045    -1.008188    -2.718039
C      -0.818368     4.021833    -0.993184
C       0.212985     5.061269    -1.484860
H       0.763726     4.712374    -2.371337
H       0.936320     5.327691    -0.699318
H      -0.324256     5.977779    -1.768633
C      -1.574320     4.610278     0.217640
H      -2.022994     5.576675    -0.059985
H      -0.887153     4.778391     1.060853
H      -2.374920     3.941833     0.550404
B      -0.151945    -0.643877     0.676944
C      -3.484804    -0.737601     3.291982
H      -3.988760     0.169534     3.678686
H      -2.424822    -0.617462     3.579924
C      -4.076249    -1.989264     3.964536
H      -5.138609    -2.093835     3.684561
C      -3.954089    -1.966059     5.501019
H      -3.571063    -2.891496     3.574594
H      -4.460718    -1.066407     5.895099
H      -2.890580    -1.864850     5.783800
C      -4.543554    -3.220023     6.175128
H      -5.615429    -3.329262     5.941446
H      -4.442495    -3.176549     7.271622
H      -4.033666    -4.133706     5.827733
63
mn_co2_buco_eq_b_h_scan_52_n1_1_thf.xyz Dihedral 13-1-25-3 = p28.994 °
Mn     -2.411737     0.714325     0.737701
O      -2.255777     2.496820     3.096845
O      -4.135028    -1.672662     1.212140
O      -4.791927     2.146654    -0.188272
N       0.316012     0.754161     0.111571
N      -0.938689    -1.328615    -0.488109
N      -2.575783    -1.373636    -1.913106
N      -0.113084     2.763070    -0.592811
C       1.267100     2.552083    -0.742329
H       1.945780     3.295929    -1.136992
C      -1.663188    -2.371693    -2.290160
H      -1.810933    -3.024435    -3.139525
C      -2.325143     1.770271     2.172265
C      -0.639977    -2.330934    -1.392624
H       0.257912    -2.937272    -1.323919
C      -3.622001     0.430193    -3.239422
H      -2.704110     0.514724    -3.841837
H      -3.561209     1.147082    -2.415129
H      -4.478375     0.705441    -3.874397
C      -0.705399     1.639162    -0.066189
C       1.522167     1.289026    -0.299521
H       2.459326     0.744266    -0.238808
H      -0.881349    -0.449549     1.582495
H       0.842952    -1.326105     0.999200
C      -3.505601    -0.735850     1.726675
C      -5.056329    -1.130782    -1.829923
H      -5.932968    -0.787487    -2.401354
H      -4.967622    -0.537667    -0.916669
H      -5.223283    -2.177629    -1.536262
C      -2.123451    -0.726212    -0.788000
C      -3.948822    -1.961798    -3.917402
H      -4.860063    -1.681952    -4.466124
H      -4.059703    -3.011057    -3.604265
H      -3.104271    -1.887886    -4.619295
C      -1.807538     3.705906    -2.130247
H      -2.329962     4.622011    -2.446776
H      -2.556667     2.974736    -1.808330
H      -1.270484     3.296530    -3.000006
C      -3.818092     1.571659     0.165261
C      -3.795513    -1.009895    -2.710186
C      -0.825279     4.024041    -0.983184
C       0.190941     5.080131    -1.470537
H       0.736627     4.749061    -2.366914
H       0.919129     5.342748    -0.688183
H      -0.357908     5.995033    -1.736710
C      -1.578172     4.589818     0.240186
H      -2.038949     5.554666    -0.022534
H      -0.886775     4.754908     1.080502
H      -2.369124     3.908714     0.570028
B      -0.099838    -0.652086     0.627851
C      -3.479781    -0.752496     3.292863
H      -4.003716     0.161473     3.633173
H      -2.433132    -0.617176     3.621749
C      -4.091345    -1.989932     3.973556
H      -5.142526    -2.105783     3.657076
C      -4.026403    -1.927996     5.512550
H      -3.569538    -2.899344     3.625143
H      -4.550225    -1.021122     5.865456
H      -2.974245    -1.814968     5.831007
C      -4.635589    -3.167549     6.195629
H      -5.697578    -3.287806     5.925130
H      -4.575602    -3.096292     7.293688
H      -4.109527    -4.087080     5.890355
63
mn_co2_buco_eq_b_h_scan_53_n1_1_thf.xyz Dihedral 13-1-25-3 = p20.041 °
Mn     -2.365518     0.688053     0.742922
O      -2.178767     2.454209     3.111752
O      -3.986685    -1.766195     1.211136
O      -4.773748     2.111219    -0.124250
N       0.350935     0.754419     0.074461
N      -0.899264    -1.329665    -0.528857
N      -2.557481    -1.370998    -1.928851
N      -0.103178     2.765977    -0.606236
C       1.275381     2.564857    -0.782272
H       1.942266     3.316122    -1.183009
C      -1.645920    -2.361162    -2.328532
H      -1.803206    -3.006821    -3.181578
C      -2.261626     1.732072     2.184708
C      -0.609237    -2.322724    -1.446398
H       0.292975    -2.924521    -1.397110
C      -3.644618     0.433871    -3.220446
H      -2.741779     0.529735    -3.843529
H      -3.569113     1.144435    -2.391777
H      -4.517618     0.708373    -3.832692
C      -0.678920     1.634137    -0.078492
C       1.546214     1.300051    -0.353939
H       2.487734     0.760900    -0.314174
H      -0.818942    -0.471620     1.550757
H       0.902321    -1.331300     0.934755
C      -3.431930    -0.784955     1.729268
C      -5.037004    -1.148162    -1.793245
H      -5.930018    -0.820255    -2.348060
H      -4.939668    -0.547810    -0.885450
H      -5.182111    -2.195851    -1.491642
C      -2.091789    -0.731807    -0.805056
C      -3.965868    -1.956374    -3.908984
H      -4.888614    -1.678477    -4.439110
H      -4.064510    -3.008301    -3.600741
H      -3.134669    -1.872620    -4.625512
C      -1.824171     3.709104    -2.113591
H      -2.357979     4.623717    -2.415097
H      -2.563415     2.968820    -1.789279
H      -1.294722     3.312172    -2.993730
C      -3.789765     1.539037     0.205450
C      -3.795612    -1.011466    -2.698597
C      -0.830672     4.024574    -0.975508
C       0.170577     5.094287    -1.463956
H       0.706710     4.778395    -2.371502
H       0.907149     5.353205    -0.688252
H      -0.388927     6.007888    -1.711773
C      -1.574047     4.571135     0.262194
H      -2.048113     5.533381     0.014018
H      -0.874227     4.735750     1.095598
H      -2.353504     3.878324     0.594737
B      -0.049264    -0.659518     0.582312
C      -3.485411    -0.759214     3.293777
H      -4.041721     0.152628     3.584427
H      -2.458222    -0.594016     3.668179
C      -4.102712    -1.991663     3.978377
H      -5.136139    -2.137649     3.618506
C      -4.108837    -1.889328     5.516613
H      -3.547875    -2.898199     3.677154
H      -4.668955    -0.986905     5.821979
H      -3.075019    -1.742363     5.878387
C      -4.719078    -3.125683     6.204443
H      -5.764602    -3.278918     5.890055
H      -4.710595    -3.024983     7.301810
H      -4.158259    -4.039426     5.947496
63
mn_co2_buco_eq_b_h_scan_54_n1_1_thf.xyz Dihedral 13-1-25-3 = p10.263 °
Mn     -2.301223     0.651959     0.749539
O      -2.065807     2.394487     3.131129
O      -3.823150    -1.861779     1.220196
O      -4.745217     2.061772    -0.036844
N       0.398929     0.755807     0.021784
N      -0.844104    -1.331106    -0.584045
N      -2.532205    -1.369534    -1.947517
N      -0.090830     2.770349    -0.624556
C       1.284963     2.584873    -0.836001
H       1.934725     3.347212    -1.243946
C      -1.620932    -2.345852    -2.380496
H      -1.790968    -2.981250    -3.238776
C      -2.169706     1.679950     2.200214
C      -0.565340    -2.309185    -1.520928
H       0.343559    -2.902535    -1.500129
C      -3.679692     0.436057    -3.184899
H      -2.799937     0.551128    -3.837089
H      -3.583407     1.135799    -2.349164
H      -4.576389     0.708797    -3.762690
C      -0.642681     1.626626    -0.097032
C       1.578311     1.318151    -0.428576
H       2.525791     0.788165    -0.417347
H      -0.728360    -0.502412     1.506445
H       0.987925    -1.335845     0.841946
C      -3.339192    -0.842217     1.735984
C      -5.008832    -1.183723    -1.739921
H      -5.923948    -0.874369    -2.268702
H      -4.900075    -0.581443    -0.834506
H      -5.122158    -2.234713    -1.436513
C      -2.047989    -0.741559    -0.825515
C      -3.986806    -1.949833    -3.895646
H      -4.926019    -1.675912    -4.398134
H      -4.065484    -3.006525    -3.598202
H      -3.175295    -1.847402    -4.631994
C      -1.848200     3.712774    -2.089669
H      -2.396854     4.625091    -2.370777
H      -2.574172     2.960447    -1.762622
H      -1.329301     3.332541    -2.983363
C      -3.747552     1.495113     0.260026
C      -3.795765    -1.017895    -2.678351
C      -0.839677     4.024898    -0.963949
C       0.140131     5.114048    -1.452940
H       0.662380     4.820376    -2.375911
H       0.888367     5.367784    -0.686765
H      -0.434170     6.025339    -1.673954
C      -1.569471     4.544545     0.293069
H      -2.064203     5.501171     0.064336
H      -0.857817     4.711678     1.115888
H      -2.330605     3.834223     0.630590
B       0.022737    -0.668807     0.518707
C      -3.477942    -0.772322     3.293354
H      -4.058670     0.140510     3.527184
H      -2.473498    -0.583649     3.715870
C      -4.114295    -1.992504     3.982142
H      -5.120300    -2.172722     3.564483
C      -4.218970    -1.836096     5.512373
H      -3.525001    -2.897384     3.749624
H      -4.815971    -0.936720     5.749045
H      -3.213223    -1.652284     5.931886
C      -4.845002    -3.061125     6.206220
H      -5.865120    -3.249942     5.833183
H      -4.907887    -2.921107     7.297488
H      -4.249791    -3.970021     6.018809
63
mn_co2_buco_eq_b_h_scan_55_n1_1_thf.xyz Dihedral 13-1-25-3 = m0.000 °
Mn     -2.223051     0.619170     0.759159
O      -1.946463     2.336017     3.154538
O      -3.641664    -1.948122     1.233473
O      -4.702843     2.011827     0.058954
N       0.456841     0.764687    -0.036412
N      -0.779392    -1.325900    -0.642531
N      -2.504611    -1.369379    -1.958068
N      -0.073303     2.780803    -0.644612
C       1.298043     2.613812    -0.896350
H       1.927750     3.388567    -1.312298
C      -1.595590    -2.330910    -2.427019
H      -1.782254    -2.958300    -3.287784
C      -2.066590     1.630284     2.218766
C      -0.516580    -2.291246    -1.597017
H       0.399314    -2.873998    -1.608601
C      -3.729289     0.430411    -3.127713
H      -2.880028     0.570614    -3.814560
H      -3.609260     1.118931    -2.285836
H      -4.654201     0.696137    -3.662666
C      -0.597255     1.624582    -0.116012
C       1.616830     1.345793    -0.512609
H       2.570256     0.826896    -0.533792
H      -0.619048    -0.528163     1.457633
H       1.088297    -1.332617     0.736284
C      -3.231817    -0.894148     1.744990
C      -4.974269    -1.238138    -1.661810
H      -5.914988    -0.948296    -2.155545
H      -4.849612    -0.640253    -0.755336
H      -5.049268    -2.294162    -1.364313
C      -1.996278    -0.748239    -0.843263
C      -4.013576    -1.950382    -3.864082
H      -4.973214    -1.685448    -4.331460
H      -4.064579    -3.012459    -3.580209
H      -3.228163    -1.822864    -4.624437
C      -1.873587     3.715218    -2.061614
H      -2.438797     4.623430    -2.322466
H      -2.583937     2.950640    -1.728384
H      -1.367972     3.350412    -2.969256
C      -3.691288     1.452152     0.320209
C      -3.798860    -1.032841    -2.639850
C      -0.846592     4.028454    -0.952950
C       0.107360     5.137657    -1.448151
H       0.611741     4.865317    -2.387466
H       0.869758     5.389757    -0.695545
H      -0.483972     6.044319    -1.641610
C      -1.557396     4.522854     0.324850
H      -2.077455     5.470359     0.115090
H      -0.830289     4.699166     1.132150
H      -2.295116     3.793926     0.674030
B       0.108157    -0.671187     0.448204
C      -3.466596    -0.783467     3.287614
H      -4.063432     0.132074     3.462325
H      -2.489461    -0.577858     3.763363
C      -4.136875    -1.988344     3.971088
H      -5.115379    -2.186960     3.499496
C      -4.334238    -1.789300     5.487174
H      -3.530259    -2.895344     3.799992
H      -4.945797    -0.885486     5.661707
H      -3.355883    -1.590427     5.961016
C      -4.999361    -2.996106     6.176569
H      -5.994644    -3.198767     5.747804
H      -5.128769    -2.825172     7.257518
H      -4.392593    -3.908083     6.051671
63
mn_co2_buco_eq_b_h_scan_56_n1_1_thf.xyz Dihedral 13-1-25-3 = m10.252 °
Mn     -2.109261     0.576826     0.775842
O      -1.783665     2.258758     3.189479
O      -3.420755    -2.039286     1.263697
O      -4.628942     1.949250     0.188088
N       0.535698     0.782588    -0.118817
N      -0.689289    -1.316923    -0.717560
N      -2.468520    -1.375698    -1.958280
N      -0.053930     2.797756    -0.673265
C       1.309059     2.659768    -0.981675
H       1.908241     3.452364    -1.408855
C      -1.564314    -2.315627    -2.477523
H      -1.776345    -2.935803    -3.337671
C      -1.920632     1.566225     2.246126
C      -0.451461    -2.266593    -1.693918
H       0.472874    -2.833044    -1.751897
C      -3.782136     0.410754    -3.048424
H      -2.973147     0.574008    -3.777579
H      -3.630182     1.092319    -2.206115
H      -4.738641     0.665018    -3.530844
C      -0.535505     1.624181    -0.142676
C       1.665310     1.392050    -0.631259
H       2.626285     0.891312    -0.698365
H      -0.460189    -0.557044     1.390382
H       1.230683    -1.318214     0.587103
C      -3.082703    -0.955056     1.765445
C      -4.924221    -1.299771    -1.546194
H      -5.893715    -1.036978    -1.997612
H      -4.778661    -0.699053    -0.644534
H      -4.954885    -2.357807    -1.248227
C      -1.923461    -0.759015    -0.858690
C      -4.052677    -1.967386    -3.798613
H      -5.038244    -1.716992    -4.217346
H      -4.069051    -3.033231    -3.525013
H      -3.306295    -1.815483    -4.593031
C      -1.927274     3.714770    -2.005037
H      -2.513346     4.617589    -2.236981
H      -2.615113     2.938915    -1.651423
H      -1.452170     3.363318    -2.934149
C      -3.602181     1.397620     0.403272
C      -3.799457    -1.058755    -2.574931
C      -0.861965     4.034033    -0.934835
C       0.050313     5.166438    -1.456081
H       0.519640     4.914207    -2.418916
H       0.838753     5.424658    -0.732998
H      -0.565244     6.063894    -1.613749
C      -1.528051     4.502394     0.376432
H      -2.082928     5.435924     0.195187
H      -0.770380     4.696113     1.151101
H      -2.228964     3.752080     0.754746
B       0.229353    -0.667965     0.350943
C      -3.428236    -0.802366     3.282674
H      -4.019646     0.126011     3.394116
H      -2.483809    -0.600437     3.822730
C      -4.166953    -1.979597     3.943280
H      -5.105918    -2.181196     3.397684
C      -4.487870    -1.733112     5.430808
H      -3.560976    -2.897940     3.849331
H      -5.097376    -0.816292     5.527256
H      -3.550013    -1.533735     5.980388
C      -5.228197    -2.909579     6.095615
H      -6.187538    -3.110689     5.590873
H      -5.444546    -2.705054     7.156652
H      -4.628614    -3.833522     6.047880
63
mn_co2_buco_eq_b_h_scan_57_n1_1_thf.xyz Dihedral 13-1-25-3 = m20.019 °
Mn     -2.037800     0.552486     0.787503
O      -1.670570     2.202034     3.217194
O      -3.253721    -2.102059     1.298397
O      -4.578043     1.915240     0.271292
N       0.583297     0.793236    -0.169936
N      -0.637605    -1.310325    -0.762609
N      -2.451550    -1.381596    -1.951211
N      -0.041538     2.806832    -0.690466
C       1.314357     2.686228    -1.035189
H       1.894064     3.489111    -1.469972
C      -1.553365    -2.309705    -2.501283
H      -1.783527    -2.927710    -3.358315
C      -1.823579     1.524475     2.265479
C      -0.418924    -2.253142    -1.749786
H       0.508703    -2.810411    -1.836977
C      -3.807023     0.398457    -2.999968
H      -3.017807     0.569751    -3.748669
H      -3.639857     1.079443    -2.160047
H      -4.777215     0.646058    -3.457942
C      -0.496679     1.623530    -0.158282
C       1.692807     1.419259    -0.705791
H       2.656941     0.929513    -0.802233
H      -0.361119    -0.573498     1.347942
H       1.314990    -1.309578     0.492227
C      -2.987230    -0.989746     1.782461
C      -4.895339    -1.323102    -1.471279
H      -5.879156    -1.067893    -1.895031
H      -4.730870    -0.721886    -0.572854
H      -4.909514    -2.381803    -1.173810
C      -1.880999    -0.764792    -0.864870
C      -4.081993    -1.980164    -3.748062
H      -5.081343    -1.737248    -4.137444
H      -4.081255    -3.046690    -3.476646
H      -3.360189    -1.820128    -4.563309
C      -1.960919     3.710605    -1.964505
H      -2.560348     4.609286    -2.177604
H      -2.632642     2.927945    -1.595618
H      -1.507612     3.366305    -2.907058
C      -3.543403     1.367768     0.457474
C      -3.801011    -1.072243    -2.529874
C      -0.869960     4.035512    -0.922038
C       0.014629     5.180750    -1.462563
H       0.459908     4.938106    -2.439206
H       0.819876     5.445380    -0.760591
H      -0.615395     6.071633    -1.599105
C      -1.504137     4.489786     0.409943
H      -2.077152     5.415898     0.248222
H      -0.727103     4.692060     1.162998
H      -2.183138     3.728457     0.805998
B       0.302236    -0.665530     0.290156
C      -3.424296    -0.803641     3.271823
H      -4.035205     0.117174     3.324711
H      -2.515869    -0.572018     3.859668
C      -4.180195    -1.976318     3.921325
H      -5.080483    -2.212568     3.326421
C      -4.596144    -1.693523     5.378601
H      -3.552905    -2.884501     3.891811
H      -5.229423    -0.788375     5.409755
H      -3.697883    -1.456887     5.977353
C      -5.350878    -2.866313     6.033500
H      -6.273134    -3.104399     5.478221
H      -5.635995    -2.635349     7.072637
H      -4.730152    -3.777279     6.051078
63
mn_co2_buco_eq_b_h_scan_58_n1_1_thf.xyz Dihedral 13-1-25-3 = m28.944 °
Mn     -1.968563     0.539045     0.798490
O      -1.572523     2.165086     3.239547
O      -3.088607    -2.148120     1.330448
O      -4.521279     1.898656     0.343329
N       0.630712     0.807466    -0.214894
N      -0.591097    -1.296783    -0.802062
N      -2.440070    -1.384745    -1.934154
N      -0.022785     2.819167    -0.706161
C       1.325037     2.711973    -1.085024
H       1.887556     3.522696    -1.527801
C      -1.550840    -2.304583    -2.511950
H      -1.800902    -2.923846    -3.362470
C      -1.734176     1.496241     2.283072
C      -0.394569    -2.237937    -1.795253
H       0.534728    -2.787227    -1.910713
C      -3.844515     0.380472    -2.943912
H      -3.079722     0.556408    -3.716467
H      -3.659361     1.066508    -2.111900
H      -4.830277     0.616882    -3.373714
C      -0.455172     1.628720    -0.170918
C       1.721583     1.445942    -0.773721
H       2.686911     0.964665    -0.897076
H      -0.266319    -0.582193     1.310064
H       1.391610    -1.298422     0.403460
C      -2.897189    -1.011800     1.794722
C      -4.867442    -1.346484    -1.375740
H      -5.867348    -1.105921    -1.769290
H      -4.683156    -0.737673    -0.486202
H      -4.859113    -2.403604    -1.072180
C      -1.842026    -0.763419    -0.865652
C      -4.121880    -2.002820    -3.675689
H      -5.135479    -1.770623    -4.033522
H      -4.102023    -3.068473    -3.401585
H      -3.428333    -1.838328    -4.514236
C      -1.979825     3.709930    -1.930624
H      -2.592531     4.603738    -2.125683
H      -2.635096     2.919185    -1.549915
H      -1.545035     3.374223    -2.884912
C      -3.481637     1.352697     0.504471
C      -3.810086    -1.088612    -2.469746
C      -0.867762     4.040944    -0.912326
C      -0.007499     5.196724    -1.469146
H       0.416819     4.961665    -2.456907
H       0.811714     5.467478    -0.785841
H      -0.649351     6.081746    -1.587703
C      -1.474010     4.483487     0.436531
H      -2.060075     5.404329     0.292636
H      -0.680991     4.690808     1.171366
H      -2.135410     3.713810     0.846120
B       0.370399    -0.657942     0.235212
C      -3.432761    -0.798286     3.247622
H      -4.074950     0.102551     3.233661
H      -2.571394    -0.519461     3.883539
C      -4.190770    -1.976321     3.884970
H      -5.043215    -2.260436     3.242444
C      -4.707264    -1.665140     5.303807
H      -3.534029    -2.863129     3.923709
H      -5.374661    -0.785089     5.266027
H      -3.857496    -1.374869     5.947968
C      -5.456608    -2.846037     5.950171
H      -6.331046    -3.139979     5.346386
H      -5.817109    -2.593525     6.960471
H      -4.803080    -3.729518     6.038890
63
mn_co2_buco_eq_b_h_scan_59_n1_1_thf.xyz Dihedral 13-1-25-3 = m36.872 °
Mn     -1.916269     0.536282     0.806423
O      -1.486437     2.133014     3.260982
O      -2.952220    -2.171902     1.365644
O      -4.476555     1.895374     0.398395
N       0.667034     0.820063    -0.251412
N      -0.557477    -1.284986    -0.828107
N      -2.431794    -1.386841    -1.916274
N      -0.006063     2.830213    -0.721438
C       1.334352     2.731467    -1.127587
H       1.883888     3.547003    -1.577823
C      -1.550681    -2.302038    -2.513391
H      -1.816278    -2.923473    -3.357599
C      -1.660670     1.478417     2.296911
C      -0.378501    -2.226752    -1.823836
H       0.551307    -2.770342    -1.960169
C      -3.880578     0.362437    -2.891399
H      -3.140060     0.542675    -3.686238
H      -3.677896     1.053161    -2.067338
H      -4.880467     0.588304    -3.293342
C      -0.421753     1.635479    -0.182512
C       1.743244     1.466149    -0.829510
H       2.708258     0.990172    -0.974036
H      -0.191447    -0.583289     1.282210
H       1.449642    -1.286893     0.335196
C      -2.832298    -1.016004     1.805519
C      -4.841827    -1.372195    -1.291211
H      -5.855784    -1.149075    -1.658233
H      -4.643111    -0.754835    -0.410586
H      -4.809241    -2.427249    -0.981973
C      -1.812887    -0.760102    -0.863110
C      -4.153922    -2.025082    -3.610067
H      -5.178462    -1.802698    -3.942131
H      -4.117456    -3.089820    -3.334140
H      -3.483959    -1.856567    -4.466773
C      -1.990330     3.713657    -1.906398
H      -2.613466     4.603711    -2.084860
H      -2.632027     2.915442    -1.518394
H      -1.570539     3.386938    -2.870468
C      -3.433248     1.351019     0.540024
C      -3.818519    -1.105101    -2.414964
C      -0.861865     4.047637    -0.906968
C      -0.019240     5.210849    -1.474934
H       0.388065     4.982139    -2.471307
H       0.810994     5.484240    -0.806075
H      -0.668576     6.092338    -1.578251
C      -1.445198     4.480755     0.455045
H      -2.039868     5.398287     0.326273
H      -0.639537     4.690325     1.175382
H      -2.093378     3.704951     0.874159
B       0.422499    -0.649246     0.194211
C      -3.454514    -0.783679     3.220233
H      -4.123836     0.094408     3.148244
H      -2.639315    -0.460616     3.894816
C      -4.206482    -1.971365     3.846857
H      -5.020957    -2.293382     3.173578
C      -4.793820    -1.649980     5.235420
H      -3.526443    -2.837054     3.931853
H      -5.485462    -0.792045     5.152100
H      -3.981974    -1.321312     5.909414
C      -5.533692    -2.841863     5.872481
H      -6.373611    -3.172612     5.239451
H      -5.942486    -2.583317     6.862661
H      -4.858193    -3.703294     6.003416
63
mn_co2_buco_eq_b_h_scan_60_n1_1_thf.xyz Dihedral 13-1-25-3 = m43.823 °
Mn     -1.873243     0.539227     0.812301
O      -1.414427     2.103601     3.282460
O      -2.824628    -2.186340     1.406413
O      -4.436139     1.901985     0.439595
N       0.696815     0.832557    -0.282726
N      -0.531563    -1.273060    -0.847206
N      -2.427563    -1.389185    -1.895511
N       0.008880     2.841469    -0.735663
C       1.342702     2.749035    -1.163982
H       1.881737     3.568067    -1.620546
C      -1.555052    -2.303464    -2.506250
H      -1.834863    -2.929478    -3.342453
C      -1.599122     1.465838     2.309159
C      -0.369302    -2.219359    -1.841257
H       0.559960    -2.759504    -1.994019
C      -3.912822     0.344229    -2.844208
H      -3.195573     0.524103    -3.660137
H      -3.692066     1.041603    -2.030354
H      -4.924778     0.561218    -3.219980
C      -0.393582     1.643660    -0.193400
C       1.760989     1.484319    -0.876456
H       2.725180     1.012223    -1.038194
H      -0.125886    -0.580687     1.260023
H       1.497704    -1.274933     0.275634
C      -2.776590    -1.014047     1.816016
C      -4.820396    -1.390613    -1.211582
H      -5.845695    -1.181862    -1.554732
H      -4.607277    -0.764097    -0.340749
H      -4.767924    -2.442935    -0.895624
C      -1.789751    -0.754259    -0.858793
C      -4.184884    -2.048828    -3.544003
H      -5.218310    -1.835118    -3.853537
H      -4.134655    -3.111830    -3.263597
H      -3.536084    -1.880211    -4.416802
C      -1.996559     3.719714    -1.888072
H      -2.628563     4.606416    -2.051340
H      -2.626404     2.914407    -1.495480
H      -1.589259     3.402066    -2.860503
C      -3.391193     1.357241     0.567092
C      -3.827834    -1.120309    -2.361882
C      -0.854822     4.055644    -0.904162
C      -0.026232     5.224426    -1.481134
H       0.367070     5.000450    -2.484176
H       0.812837     5.499871    -0.824203
H      -0.681068     6.103222    -1.572103
C      -1.418668     4.481359     0.468384
H      -2.019977     5.396249     0.352474
H      -0.602496     4.692545     1.176346
H      -2.055716     3.700611     0.895325
B       0.465804    -0.639692     0.160237
C      -3.475054    -0.769300     3.191987
H      -4.167161     0.085044     3.069694
H      -2.703488    -0.406484     3.897058
C      -4.217215    -1.968227     3.808474
H      -4.995783    -2.323289     3.109612
C      -4.866255    -1.643700     5.168509
H      -3.516850    -2.812563     3.932548
H      -5.576123    -0.805481     5.046764
H      -4.089579    -1.284921     5.868145
C      -5.598889    -2.846213     5.793926
H      -6.407425    -3.205074     5.135838
H      -6.048812    -2.586532     6.765791
H      -4.907462    -3.688908     5.959059
63
mn_co2_buco_eq_b_h_scan_61_n1_1_thf.xyz Dihedral 13-1-25-3 = m49.895 °
Mn     -1.824169     0.545427     0.821285
O      -1.357838     2.083009     3.306812
O      -2.678329    -2.197157     1.457695
O      -4.385161     1.916873     0.476344
N       0.728631     0.844697    -0.317526
N      -0.508774    -1.259477    -0.866084
N      -2.429802    -1.389292    -1.866346
N       0.029048     2.853628    -0.751360
C       1.354414     2.764673    -1.205528
H       1.883276     3.586064    -1.669695
C      -1.569456    -2.304725    -2.492364
H      -1.867133    -2.936319    -3.318133
C      -1.540841     1.459179     2.324163
C      -0.368162    -2.212319    -1.856923
H       0.558848    -2.750628    -2.028648
C      -3.949057     0.326987    -2.792888
H      -3.260070     0.498006    -3.634630
H      -3.703021     1.035544    -1.995946
H      -4.973550     0.536954    -3.137342
C      -0.361047     1.653624    -0.204514
C       1.780099     1.499821    -0.929740
H       2.741712     1.029642    -1.111209
H      -0.055990    -0.576108     1.236183
H       1.544732    -1.264358     0.210394
C      -2.709152    -1.012165     1.831201
C      -4.802290    -1.394706    -1.115912
H      -5.838373    -1.198801    -1.433040
H      -4.570651    -0.754820    -0.259681
H      -4.732157    -2.442395    -0.787985
C      -1.768432    -0.745019    -0.850304
C      -4.228961    -2.074945    -3.457866
H      -5.271692    -1.869735    -3.740822
H      -4.165236    -3.134488    -3.167297
H      -3.605686    -1.912750    -4.350227
C      -1.995964     3.730415    -1.869892
H      -2.635373     4.614660    -2.016795
H      -2.614877     2.918669    -1.473333
H      -1.602340     3.422039    -2.850915
C      -3.340775     1.368623     0.593451
C      -3.843705    -1.131610    -2.296477
C      -0.840199     4.066065    -0.902057
C      -0.023891     5.239086    -1.487843
H       0.353960     5.019706    -2.497807
H       0.824926     5.514394    -0.843455
H      -0.682288     6.116530    -1.565281
C      -1.382841     4.485256     0.480996
H      -1.988710     5.398712     0.378485
H      -0.555521     4.696310     1.175966
H      -2.009953     3.700892     0.915839
B       0.509499    -0.629871     0.123408
C      -3.504620    -0.757862     3.151103
H      -4.243798     0.039383     2.945588
H      -2.807389    -0.311700     3.884581
C      -4.203410    -1.978781     3.774906
H      -4.905554    -2.418251     3.044071
C      -4.965379    -1.642827     5.072219
H      -3.456721    -2.764541     3.985022
H      -5.720698    -0.863586     4.863242
H      -4.265425    -1.199624     5.803690
C      -5.655839    -2.866503     5.704714
H      -6.388283    -3.311611     5.011228
H      -6.190873    -2.597438     6.629742
H      -4.921076    -3.648561     5.957586
63
mn_co2_buco_eq_b_h_scan_62_n1_1_thf.xyz Dihedral 13-1-25-3 = m55.201 °
Mn     -1.769798     0.552635     0.834030
O      -1.302485     2.067152     3.333660
O      -2.512080    -2.204142     1.525103
O      -4.330229     1.929798     0.516582
N       0.759776     0.860422    -0.356487
N      -0.484074    -1.245968    -0.880805
N      -2.430483    -1.391725    -1.829194
N       0.045400     2.867952    -0.771516
C       1.360341     2.783255    -1.255462
H       1.876492     3.606903    -1.729826
C      -1.582415    -2.307335    -2.471536
H      -1.898559    -2.945341    -3.285418
C      -1.479720     1.455828     2.342130
C      -0.365433    -2.205231    -1.868142
H       0.559126    -2.740860    -2.060205
C      -3.983247     0.305530    -2.736169
H      -3.324535     0.464594    -3.604074
H      -3.711046     1.027108    -1.959465
H      -5.019543     0.508535    -3.047901
C      -0.329196     1.666119    -0.217388
C       1.795424     1.519163    -0.991141
H       2.753968     1.051757    -1.194676
H       0.019435    -0.564676     1.212482
H       1.594828    -1.247332     0.144350
C      -2.625871    -1.011420     1.855613
C      -4.781002    -1.395979    -1.011065
H      -5.827052    -1.214135    -1.302395
H      -4.531730    -0.739328    -0.172704
H      -4.692725    -2.437400    -0.667557
C      -1.744921    -0.736889    -0.835894
C      -4.271838    -2.107088    -3.358167
H      -5.323711    -1.911316    -3.612443
H      -4.193326    -3.162025    -3.054723
H      -3.676639    -1.954284    -4.271064
C      -2.003174     3.741112    -1.849357
H      -2.650548     4.622388    -1.978048
H      -2.609286     2.923138    -1.446106
H      -1.627075     3.441321    -2.839888
C      -3.286207     1.378701     0.623803
C      -3.857349    -1.145376    -2.222097
C      -0.830267     4.077953    -0.902445
C      -0.029191     5.255053    -1.500939
H       0.329503     5.039430    -2.518655
H       0.831279     5.531445    -0.872630
H      -0.691692     6.130625    -1.563221
C      -1.346590     4.491741     0.492259
H      -1.956887     5.403807     0.404868
H      -0.505851     4.702871     1.170922
H      -1.962244     3.704249     0.937609
B       0.555745    -0.615654     0.086328
C      -3.507551    -0.756249     3.118729
H      -4.263078     0.005954     2.850917
H      -2.871495    -0.264854     3.878794
C      -4.195528    -1.988249     3.733065
H      -4.828784    -2.477145     2.971223
C      -5.055829    -1.648137     4.966161
H      -3.433537    -2.735520     4.015713
H      -5.824108    -0.905562     4.683831
H      -4.424608    -1.157429     5.729168
C      -5.740602    -2.880735     5.587376
H      -6.408623    -3.372012     4.860797
H      -6.345269    -2.608530     6.467502
H      -4.995671    -3.626715     5.909830
63
mn_co2_buco_eq_b_h_scan_63_n1_1_thf.xyz Dihedral 13-1-25-3 = m59.868 °
Mn     -1.730246     0.557406     0.840569
O      -1.245632     2.044390     3.353606
O      -2.383597    -2.202758     1.590413
O      -4.286812     1.945257     0.546090
N       0.782465     0.872038    -0.388913
N      -0.464478    -1.236771    -0.894659
N      -2.429245    -1.395824    -1.802600
N       0.056745     2.878912    -0.786608
C       1.363673     2.798731    -1.292236
H       1.869974     3.624954    -1.772678
C      -1.590142    -2.309858    -2.458534
H      -1.919819    -2.952268    -3.263534
C      -1.426686     1.447890     2.353868
C      -0.361698    -2.199587    -1.880187
H       0.561237    -2.731876    -2.088582
C      -4.013155     0.284588    -2.687949
H      -3.380124     0.437647    -3.575835
H      -3.722243     1.015335    -1.926610
H      -5.058747     0.480137    -2.972189
C      -0.305884     1.674617    -0.229323
C       1.805947     1.534968    -1.038600
H       2.762075     1.070344    -1.259137
H       0.079203    -0.558430     1.190595
H       1.634174    -1.233886     0.087850
C      -2.569035    -1.006643     1.873063
C      -4.758218    -1.405708    -0.927729
H      -5.813124    -1.240867    -1.196056
H      -4.497456    -0.734128    -0.104879
H      -4.648279    -2.441175    -0.572378
C      -1.726217    -0.732666    -0.826955
C      -4.302733    -2.135738    -3.280021
H      -5.361745    -1.948548    -3.509854
H      -4.210225    -3.187209    -2.968586
H      -3.731326    -1.988211    -4.208826
C      -2.008645     3.751926    -1.832166
H      -2.662454     4.630760    -1.943856
H      -2.604457     2.927243    -1.427336
H      -1.645565     3.462605    -2.830658
C      -3.244129     1.390112     0.645298
C      -3.866312    -1.160723    -2.163644
C      -0.823369     4.087423    -0.900061
C      -0.033538     5.268864    -1.505016
H       0.310835     5.058410    -2.528729
H       0.835346     5.544412    -0.888006
H      -0.698741     6.143245    -1.553895
C      -1.319619     4.494425     0.503921
H      -1.932886     5.405670     0.429838
H      -0.468814     4.704263     1.170343
H      -1.926482     3.703827     0.955658
B       0.591846    -0.605599     0.054384
C      -3.518810    -0.750345     3.085186
H      -4.281340    -0.014862     2.768868
H      -2.930622    -0.226953     3.862708
C      -4.200840    -1.988553     3.694009
H      -4.789414    -2.507256     2.915998
C      -5.121214    -1.648216     4.882854
H      -3.433390    -2.710652     4.022886
H      -5.893675    -0.929230     4.554680
H      -4.534736    -1.129833     5.663011
C      -5.803314    -2.886206     5.496216
H      -6.428052    -3.405362     4.750740
H      -6.451515    -2.613741     6.344726
H      -5.056104    -3.608817     5.863490
63
mn_co2_buco_eq_b_h_scan_64_n1_1_thf.xyz Dihedral 13-1-25-3 = m64.011 °
Mn     -1.701528     0.563645     0.843637
O      -1.204857     2.018455     3.373287
O      -2.280856    -2.192804     1.647655
O      -4.245916     1.974825     0.561588
N       0.800429     0.877042    -0.415429
N      -0.454598    -1.229938    -0.907933
N      -2.434480    -1.395715    -1.781580
N       0.071780     2.886061    -0.796009
C       1.371932     2.806684    -1.318560
H       1.872883     3.634345    -1.802117
C      -1.605090    -2.309762    -2.449329
H      -1.947265    -2.954683    -3.247066
C      -1.387191     1.439013     2.363881
C      -0.367208    -2.195471    -1.892205
H       0.553081    -2.726644    -2.114604
C      -4.043875     0.272077    -2.645611
H      -3.432414     0.420228    -3.549322
H      -3.738098     1.010143    -1.897196
H      -5.096527     0.461652    -2.906951
C      -0.284964     1.679812    -0.238440
C       1.816128     1.541565    -1.075465
H       2.768867     1.076806    -1.309926
H       0.127685    -0.559802     1.170508
H       1.661561    -1.230001     0.034311
C      -2.533451    -0.998338     1.880993
C      -4.742538    -1.408412    -0.856195
H      -5.804754    -1.258090    -1.103278
H      -4.471738    -0.724122    -0.047288
H      -4.613373    -2.438356    -0.491202
C      -1.715815    -0.727401    -0.820773
C      -4.336136    -2.154116    -3.212711
H      -5.400706    -1.972975    -3.420604
H      -4.232291    -3.202715    -2.895226
H      -3.785930    -2.011531    -4.154979
C      -2.001732     3.766640    -1.818762
H      -2.659004     4.644705    -1.915077
H      -2.591416     2.935885    -1.417511
H      -1.647252     3.489009    -2.823669
C      -3.208136     1.409986     0.657818
C      -3.879601    -1.168630    -2.113712
C      -0.808165     4.095946    -0.894848
C      -0.022803     5.280093    -1.500506
H       0.311399     5.075413    -2.528734
H       0.852287     5.551054    -0.890264
H      -0.687513     6.155425    -1.537801
C      -1.290066     4.496290     0.516074
H      -1.903111     5.408511     0.452974
H      -0.432019     4.701992     1.174464
H      -1.892627     3.704139     0.970568
B       0.618260    -0.602270     0.025660
C      -3.563036    -0.745174     3.026380
H      -4.360892    -0.094697     2.622108
H      -3.063856    -0.128497     3.797120
C      -4.184978    -1.993345     3.677894
H      -4.685419    -2.603965     2.905249
C      -5.197340    -1.654480     4.789545
H      -3.386408    -2.631302     4.095507
H      -6.000856    -1.020218     4.372938
H      -4.699916    -1.044537     5.565326
C      -5.820188    -2.902604     5.444024
H      -6.354500    -3.516057     4.699913
H      -6.540175    -2.630555     6.232715
H      -5.045067    -3.538337     5.902793
63
mn_co2_buco_eq_b_h_scan_65_n1_1_thf.xyz Dihedral 13-1-25-3 = m67.724 °
Mn     -1.668680     0.574759     0.850584
O      -1.146270     1.999666     3.392547
O      -2.165890    -2.171776     1.719211
O      -4.205815     2.000992     0.587808
N       0.817865     0.888592    -0.446271
N      -0.441002    -1.222089    -0.912705
N      -2.436511    -1.401093    -1.748003
N       0.081291     2.897247    -0.812686
C       1.373208     2.820214    -1.355272
H       1.865686     3.649071    -1.845404
C      -1.616665    -2.316897    -2.424734
H      -1.971477    -2.968286    -3.211607
C      -1.337005     1.437137     2.375300
C      -0.369101    -2.194364    -1.891524
H       0.548758    -2.723986    -2.127186
C      -4.072278     0.252090    -2.590798
H      -3.480520     0.396602    -3.508130
H      -3.755334     0.997602    -1.854487
H      -5.131141     0.433935    -2.831779
C      -0.265563     1.689725    -0.250922
C       1.822466     1.555337    -1.120703
H       2.771963     1.091895    -1.370410
H       0.188610    -0.552134     1.153361
H       1.696450    -1.215170    -0.022410
C      -2.484408    -0.984053     1.899735
C      -4.723686    -1.418968    -0.774200
H      -5.792385    -1.281593    -0.999918
H      -4.442954    -0.723468     0.021592
H      -4.576559    -2.443784    -0.401376
C      -1.702246    -0.722960    -0.805822
C      -4.363290    -2.179924    -3.133631
H      -5.432696    -2.005231    -3.321175
H      -4.248076    -3.225530    -2.810259
H      -3.833053    -2.042195    -4.087991
C      -2.005696     3.778710    -1.806705
H      -2.667908     4.654586    -1.887880
H      -2.586405     2.942365    -1.404112
H      -1.663397     3.510073    -2.818279
C      -3.170843     1.429925     0.677804
C      -3.889207    -1.183744    -2.051853
C      -0.800883     4.106612    -0.896814
C      -0.024463     5.293118    -1.509571
H       0.295937     5.091777    -2.542822
H       0.858602     5.562753    -0.910326
H      -0.690140     6.168135    -1.535198
C      -1.263425     4.503361     0.521586
H      -1.877905     5.415314     0.469532
H      -0.395957     4.708149     1.167828
H      -1.858323     3.709749     0.983384
B       0.650731    -0.591421    -0.001983
C      -3.567462    -0.739613     2.996240
H      -4.362699    -0.109824     2.556724
H      -3.109788    -0.104497     3.778368
C      -4.188462    -1.993239     3.638205
H      -4.643159    -2.623493     2.852826
C      -5.253554    -1.663600     4.702114
H      -3.394850    -2.608881     4.096325
H      -6.050398    -1.048722     4.245554
H      -4.801216    -1.036958     5.492121
C      -5.880475    -2.917217     5.342003
H      -6.372918    -3.546308     4.582231
H      -6.636917    -2.651447     6.098039
H      -5.113898    -3.535125     5.837966
63
mn_co2_buco_eq_b_h_scan_66_n1_1_thf.xyz Dihedral 13-1-25-3 = m71.100 °
Mn     -1.647397     0.587603     0.859925
O      -1.101020     1.998927     3.404835
O      -2.056958    -2.140197     1.806219
O      -4.178121     2.026066     0.608963
N       0.826259     0.895694    -0.469686
N      -0.436170    -1.219772    -0.904678
N      -2.441201    -1.405875    -1.715816
N       0.086414     2.904208    -0.829503
C       1.371304     2.825799    -1.388014
H       1.858151     3.653629    -1.885416
C      -1.628326    -2.324264    -2.397120
H      -1.991820    -2.980467    -3.175985
C      -1.300005     1.445229     2.384472
C      -0.374879    -2.197202    -1.879118
H       0.540911    -2.726875    -2.122533
C      -4.087825     0.241398    -2.548787
H      -3.506280     0.381282    -3.473332
H      -3.763745     0.991409    -1.820179
H      -5.149461     0.420672    -2.779277
C      -0.254267     1.697559    -0.261468
C       1.822681     1.561030    -1.157230
H       2.768734     1.096589    -1.417905
H       0.233936    -0.539925     1.146921
H       1.717815    -1.204131    -0.058682
C      -2.442756    -0.965139     1.927259
C      -4.714834    -1.419033    -0.713918
H      -5.786630    -1.282962    -0.925268
H      -4.423081    -0.718661     0.073568
H      -4.562865    -2.441804    -0.337001
C      -1.696816    -0.721226    -0.786080
C      -4.384042    -2.194170    -3.073457
H      -5.455825    -2.021384    -3.248832
H      -4.263973    -3.237745    -2.745323
H      -3.865717    -2.061731    -4.035079
C      -2.010225     3.788672    -1.800334
H      -2.672877     4.664966    -1.872931
H      -2.586845     2.952049    -1.392601
H      -1.679361     3.521330    -2.816058
C      -3.145712     1.449804     0.695652
C      -3.897374    -1.191204    -2.003712
C      -0.794837     4.114847    -0.903888
C      -0.023604     5.300065    -1.525754
H       0.284307     5.098283    -2.562697
H       0.866813     5.568167    -0.936797
H      -0.688127     6.176151    -1.543479
C      -1.239720     4.513127     0.519751
H      -1.853032     5.426269     0.474826
H      -0.363939     4.716568     1.155117
H      -1.830327     3.721066     0.989549
B       0.671059    -0.582877    -0.016258
C      -3.570669    -0.734109     2.979991
H      -4.362551    -0.119390     2.515231
H      -3.146946    -0.088718     3.773526
C      -4.188555    -1.996624     3.607269
H      -4.605252    -2.637768     2.809403
C      -5.294768    -1.682433     4.633320
H      -3.399415    -2.595535     4.093759
H      -6.085200    -1.081136     4.148470
H      -4.879423    -1.047294     5.436745
C      -5.923396    -2.944784     5.254040
H      -6.380348    -3.582112     4.479130
H      -6.708702    -2.689695     5.983859
H      -5.164556    -3.550316     5.776441
63
mn_co2_buco_eq_b_h_scan_67_n1_1_thf.xyz Dihedral 13-1-25-3 = m74.210 °
Mn     -1.630749     0.600359     0.870338
O      -1.058988     2.004869     3.413944
O      -1.950073    -2.098799     1.904624
O      -4.156252     2.048716     0.631308
N       0.830911     0.899608    -0.491855
N      -0.433350    -1.221745    -0.890551
N      -2.445973    -1.410820    -1.682996
N       0.088335     2.907949    -0.846917
C       1.366639     2.827787    -1.419737
H       1.848111     3.654126    -1.924740
C      -1.639526    -2.331466    -2.368441
H      -2.010500    -2.991203    -3.140763
C      -1.267082     1.457677     2.392093
C      -0.381521    -2.202519    -1.862280
H       0.532097    -2.732900    -2.112119
C      -4.096145     0.235949    -2.509797
H      -3.520333     0.371561    -3.438553
H      -3.766477     0.988189    -1.786078
H      -5.159018     0.415578    -2.734164
C      -0.246710     1.702350    -0.272411
C       1.819775     1.563247    -1.191614
H       2.762396     1.097523    -1.462199
H       0.282662    -0.531169     1.144118
H       1.738779    -1.194476    -0.095923
C      -2.402456    -0.942899     1.961705
C      -4.709921    -1.416260    -0.662966
H      -5.783027    -1.272913    -0.862598
H      -4.404992    -0.717526     0.120948
H      -4.561640    -2.440240    -0.287345
C      -1.692958    -0.722180    -0.762569
C      -4.400894    -2.201180    -3.022294
H      -5.473981    -2.027655    -3.188840
H      -4.279212    -3.243675    -2.691357
H      -3.890905    -2.072937    -3.988927
C      -2.017295     3.796217    -1.794807
H      -2.679432     4.673504    -1.859749
H      -2.590558     2.960438    -1.380837
H      -1.698316     3.528642    -2.814267
C      -3.125812     1.468301     0.714051
C      -3.903765    -1.194831    -1.960657
C      -0.791233     4.120401    -0.912363
C      -0.024570     5.303434    -1.544192
H       0.270818     5.100147    -2.584471
H       0.873178     5.569866    -0.965730
H      -0.687242     6.181025    -1.554885
C      -1.218154     4.521528     0.515984
H      -1.829576     5.436226     0.477415
H      -0.334083     4.723547     1.140247
H      -1.804686     3.731577     0.994260
B       0.690692    -0.577412    -0.027381
C      -3.572954    -0.727849     2.969741
H      -4.359374    -0.126179     2.480956
H      -3.182497    -0.075331     3.775179
C      -4.188339    -1.999756     3.580088
H      -4.569098    -2.648486     2.770204
C      -5.331854    -1.702734     4.569931
H      -3.404849    -2.584446     4.091701
H      -6.115772    -1.114425     4.059355
H      -4.952003    -1.060677     5.385300
C      -5.959788    -2.974656     5.171439
H      -6.380434    -3.619813     4.382576
H      -6.772672    -2.731910     5.874754
H      -5.208740    -3.567376     5.719161
63
mn_co2_buco_eq_b_h_scan_68_n1_1_thf.xyz Dihedral 13-1-25-3 = m77.110 °
Mn     -1.617497     0.612209     0.881819
O      -1.012536     2.013737     3.419855
O      -1.857267    -2.050552     2.001715
O      -4.135526     2.073820     0.653230
N       0.834655     0.901045    -0.509358
N      -0.432447    -1.224078    -0.876064
N      -2.451450    -1.413361    -1.653298
N       0.090349     2.909436    -0.860938
C       1.362298     2.826839    -1.447027
H       1.839132     3.651362    -1.959297
C      -1.651142    -2.336144    -2.342601
H      -2.028805    -2.997745    -3.110051
C      -1.234304     1.470137     2.399192
C      -0.389415    -2.206998    -1.846220
H       0.521998    -2.738341    -2.101901
C      -4.102426     0.234984    -2.475555
H      -3.530549     0.367111    -3.407230
H      -3.768204     0.988451    -1.755253
H      -5.165989     0.415822    -2.695629
C      -0.239941     1.705207    -0.280004
C       1.816553     1.562467    -1.220743
H       2.755728     1.095078    -1.500245
H       0.330360    -0.528966     1.142232
H       1.756467    -1.188987    -0.133971
C      -2.370861    -0.919144     1.994992
C      -4.708016    -1.409854    -0.619907
H      -5.781988    -1.261678    -0.811217
H      -4.393469    -0.711163     0.160041
H      -4.562003    -2.434004    -0.243494
C      -1.690939    -0.722821    -0.739829
C      -4.416291    -2.202991    -2.978774
H      -5.490087    -2.027632    -3.138764
H      -4.294682    -3.244796    -2.645638
H      -3.912411    -2.078610    -3.949101
C      -2.022555     3.800911    -1.789862
H      -2.683192     4.679673    -1.850097
H      -2.594018     2.967339    -1.369236
H      -1.713822     3.530885    -2.811827
C      -3.107964     1.487852     0.732992
C      -3.910180    -1.194640    -1.923367
C      -0.787277     4.123717    -0.919891
C      -0.024368     5.303953    -1.561655
H       0.259740     5.098368    -2.604607
H       0.879831     5.569228    -0.992827
H      -0.685190     6.182984    -1.566867
C      -1.198392     4.529274     0.511852
H      -1.808018     5.445360     0.477507
H      -0.307225     4.730844     1.126096
H      -1.781636     3.742204     0.998691
B       0.708374    -0.575189    -0.037075
C      -3.582337    -0.722774     2.956780
H      -4.366497    -0.144911     2.437832
H      -3.231925    -0.053683     3.767513
C      -4.185694    -2.003529     3.560514
H      -4.523216    -2.669649     2.745474
C      -5.369395    -1.725472     4.507876
H      -3.405334    -2.562673     4.104093
H      -6.150582    -1.164273     3.963761
H      -5.034169    -1.064239     5.327422
C      -5.983602    -3.006769     5.103546
H      -6.357041    -3.673339     4.308751
H      -6.828025    -2.778171     5.773631
H      -5.236966    -3.571223     5.686057
63
mn_co2_buco_eq_b_h_scan_69_n1_1_thf.xyz Dihedral 13-1-25-3 = m79.848 °
Mn     -1.612709     0.622238     0.889403
O      -0.968926     2.027866     3.416223
O      -1.781059    -1.991962     2.102446
O      -4.122935     2.097088     0.672125
N       0.836224     0.897310    -0.525745
N      -0.433928    -1.229819    -0.864836
N      -2.458363    -1.415528    -1.630469
N       0.092157     2.907381    -0.869638
C       1.359832     2.824135    -1.464276
H       1.834009     3.648322    -1.979461
C      -1.664399    -2.340334    -2.323725
H      -2.048173    -3.002025    -3.088022
C      -1.207469     1.484378     2.399653
C      -0.399777    -2.213512    -1.834745
H       0.509153    -2.746473    -2.095678
C      -4.104895     0.238294    -2.451031
H      -3.534461     0.366849    -3.384080
H      -3.766248     0.991469    -1.732512
H      -5.168227     0.422779    -2.669133
C      -0.235735     1.702521    -0.287453
C       1.813890     1.559044    -1.242566
H       2.750331     1.090582    -1.529243
H       0.390903    -0.544271     1.136380
H       1.774942    -1.189217    -0.192770
C      -2.351188    -0.890428     2.028643
C      -4.710662    -1.400492    -0.590687
H      -5.784709    -1.246603    -0.777014
H      -4.388273    -0.702557     0.186362
H      -4.568497    -2.424902    -0.213227
C      -1.691052    -0.725355    -0.721506
C      -4.430729    -2.199160    -2.949032
H      -5.504448    -2.019727    -3.105056
H      -4.312019    -3.240958    -2.614836
H      -3.930244    -2.078182    -3.921533
C      -2.025189     3.803589    -1.784398
H      -2.684767     4.683494    -1.839416
H      -2.595193     2.970671    -1.360755
H      -1.723858     3.533935    -2.808666
C      -3.097920     1.506108     0.748069
C      -3.916874    -1.191189    -1.897036
C      -0.783369     4.123690    -0.922901
C      -0.022422     5.301965    -1.570941
H       0.254095     5.095073    -2.615653
H       0.886104     5.565947    -1.008465
H      -0.681591     6.182238    -1.572248
C      -1.182896     4.532301     0.511229
H      -1.788036     5.451482     0.480287
H      -0.286523     4.729894     1.119156
H      -1.766756     3.748955     1.003065
B       0.728058    -0.580889    -0.052681
C      -3.600818    -0.713911     2.943414
H      -4.388526    -0.179292     2.385664
H      -3.300501    -0.011907     3.746630
C      -4.174948    -2.001488     3.560958
H      -4.450051    -2.704090     2.753007
C      -5.408029    -1.748862     4.450406
H      -3.394932    -2.511131     4.151588
H      -6.188689    -1.238009     3.858033
H      -5.136908    -1.050869     5.263169
C      -5.991552    -3.038832     5.058002
H      -6.301205    -3.743516     4.268666
H      -6.873272    -2.829269     5.684868
H      -5.247135    -3.552939     5.688036
63
mn_co2_buco_eq_b_h_scan_70_n1_1_thf.xyz Dihedral 13-1-25-3 = m82.466 °
Mn     -1.620175     0.634819     0.890522
O      -0.919371     2.039190     3.403429
O      -1.722780    -1.924332     2.185860
O      -4.123832     2.120286     0.684819
N       0.836306     0.893683    -0.536626
N      -0.435909    -1.235428    -0.852079
N      -2.464405    -1.420147    -1.609969
N       0.092221     2.905664    -0.872355
C       1.358701     2.824447    -1.468942
H       1.831721     3.649730    -1.983333
C      -1.676455    -2.352361    -2.299130
H      -2.064903    -3.018105    -3.057489
C      -1.187232     1.499255     2.392748
C      -0.410092    -2.226414    -1.815151
H       0.496349    -2.763541    -2.075927
C      -4.098985     0.240263    -2.440837
H      -3.525463     0.361038    -3.373015
H      -3.756966     0.994211    -1.724708
H      -5.160606     0.430489    -2.662212
C      -0.234935     1.698384    -0.293062
C       1.812787     1.558772    -1.252019
H       2.748170     1.090659    -1.542489
H       0.469234    -0.573412     1.130187
H       1.794547    -1.188772    -0.270003
C      -2.347152    -0.858282     2.051235
C      -4.718170    -1.385744    -0.574378
H      -5.790849    -1.224321    -0.762176
H      -4.390716    -0.686982     0.199487
H      -4.584279    -2.409569    -0.192114
C      -1.691789    -0.726055    -0.707650
C      -4.439827    -2.197225    -2.928339
H      -5.512122    -2.011400    -3.086662
H      -4.328576    -3.238280    -2.589282
H      -3.937183    -2.083970    -3.900649
C      -2.027062     3.803435    -1.781581
H      -2.687148     4.683136    -1.833528
H      -2.595256     2.969743    -1.357314
H      -1.728789     3.535091    -2.807090
C      -3.099821     1.526954     0.756725
C      -3.921136    -1.187871    -1.880035
C      -0.782569     4.122921    -0.923794
C      -0.022793     5.299914    -1.575835
H       0.250848     5.091394    -2.620964
H       0.887178     5.564770    -1.016143
H      -0.681873     6.180254    -1.576806
C      -1.176757     4.535092     0.510796
H      -1.778944     5.456214     0.479814
H      -0.277996     4.730964     1.115725
H      -1.761833     3.754831     1.005773
B       0.751465    -0.589438    -0.070076
C      -3.622209    -0.703884     2.932802
H      -4.411706    -0.195011     2.354738
H      -3.354224     0.013538     3.734270
C      -4.174589    -1.998938     3.554500
H      -4.417339    -2.716966     2.749492
C      -5.429588    -1.769288     4.418882
H      -3.392023    -2.481576     4.163924
H      -6.211390    -1.282270     3.808225
H      -5.190548    -1.058525     5.230658
C      -5.992812    -3.068260     5.026357
H      -6.273624    -3.785387     4.237419
H      -6.889109    -2.874838     5.637537
H      -5.247001    -3.560652     5.671886
63
mn_co2_buco_eq_b_h_scan_71_n1_1_thf.xyz Dihedral 13-1-25-3 = m84.969 °
Mn     -1.665128     0.682230     0.871572
O      -0.922740     2.124932     3.350250
O      -1.657570    -1.763229     2.250263
O      -4.163698     2.170734     0.658083
N       0.842396     0.887253    -0.543347
N      -0.445235    -1.237347    -0.841336
N      -2.489176    -1.435694    -1.561349
N       0.109254     2.910493    -0.848321
C       1.385400     2.839808    -1.422103
H       1.868267     3.672871    -1.913998
C      -1.722006    -2.402673    -2.221961
H      -2.125992    -3.091957    -2.950436
C      -1.216312     1.572918     2.353925
C      -0.448473    -2.269897    -1.761247
H       0.449270    -2.823606    -2.016193
C      -4.095095     0.227667    -2.439788
H      -3.517488     0.312908    -3.373349
H      -3.741172     0.994850    -1.743855
H      -5.152852     0.429563    -2.669021
C      -0.230241     1.690508    -0.298278
C       1.832794     1.569600    -1.223859
H       2.770805     1.104772    -1.510198
H       0.708025    -0.702635     1.078266
H       1.825835    -1.181122    -0.534638
C      -2.372819    -0.763055     2.064083
C      -4.748120    -1.340599    -0.534974
H      -5.817109    -1.166212    -0.732094
H      -4.412477    -0.628707     0.222522
H      -4.633447    -2.356871    -0.126833
C      -1.697099    -0.713557    -0.696184
C      -4.474266    -2.214635    -2.865359
H      -5.542336    -2.013348    -3.032999
H      -4.384110    -3.248561    -2.499291
H      -3.965751    -2.135673    -3.837987
C      -1.996500     3.800999    -1.796406
H      -2.662746     4.675638    -1.854274
H      -2.563716     2.959836    -1.386213
H      -1.679535     3.540663    -2.818402
C      -3.137886     1.580029     0.732393
C      -3.942275    -1.187907    -1.840568
C      -0.768148     4.126183    -0.917553
C      -0.001186     5.302638    -1.563125
H       0.293672     5.088948    -2.601337
H       0.896091     5.577133    -0.987767
H      -0.665161     6.179060    -1.582879
C      -1.187290     4.549201     0.506572
H      -1.775846     5.478336     0.458094
H      -0.299373     4.735674     1.130017
H      -1.794643     3.780683     0.991875
B       0.814576    -0.620572    -0.140076
C      -3.660356    -0.666210     2.928823
H      -4.460733    -0.173562     2.352606
H      -3.420955     0.044876     3.745380
C      -4.172033    -1.990135     3.524529
H      -4.382492    -2.702150     2.704997
C      -5.441767    -1.819648     4.380595
H      -3.377674    -2.454156     4.132799
H      -6.234598    -1.349425     3.771073
H      -5.234640    -1.115521     5.206752
C      -5.964357    -3.148017     4.959973
H      -6.216112    -3.859602     4.156325
H      -6.870546    -2.996032     5.568224
H      -5.206493    -3.626791     5.601655
63
mn_co2_buco_eq_b_h_scan_72_n1_1_thf.xyz Dihedral 13-1-25-3 = m87.489 °
Mn     -1.663561     0.714514     0.891447
O      -0.872056     2.191297     3.335133
O      -1.573727    -1.642935     2.368158
O      -4.158967     2.208002     0.678435
N       0.840865     0.887229    -0.549230
N      -0.454287    -1.240081    -0.799447
N      -2.504736    -1.437944    -1.503190
N       0.112858     2.911303    -0.863600
C       1.384887     2.832179    -1.444825
H       1.867243     3.659523    -1.946678
C      -1.747516    -2.418791    -2.154148
H      -2.159971    -3.116593    -2.869620
C      -1.189337     1.627453     2.353168
C      -0.470512    -2.286509    -1.703845
H       0.422435    -2.848493    -1.957246
C      -4.089170     0.229947    -2.410517
H      -3.508254     0.293906    -3.343738
H      -3.727336     1.003163    -1.725354
H      -5.143853     0.440973    -2.645588
C      -0.227399     1.695969    -0.302344
C       1.829097     1.562052    -1.240525
H       2.763296     1.091819    -1.530282
H       0.765667    -0.701054     1.082813
H       1.822966    -1.178300    -0.568775
C      -2.348678    -0.702356     2.117496
C      -4.765074    -1.300335    -0.483817
H      -5.830989    -1.113010    -0.685667
H      -4.420502    -0.582897     0.264049
H      -4.666444    -2.312330    -0.061137
C      -1.702875    -0.707505    -0.652969
C      -4.496942    -2.214073    -2.798796
H      -5.562618    -2.003454    -2.970204
H      -4.418599    -3.243269    -2.416980
H      -3.987145    -2.155554    -3.772175
C      -1.995947     3.800028    -1.807328
H      -2.657871     4.677459    -1.872174
H      -2.565038     2.967334    -1.382834
H      -1.686707     3.525038    -2.827845
C      -3.133901     1.615491     0.751431
C      -3.954550    -1.177897    -1.789048
C      -0.760644     4.129662    -0.940126
C       0.006569     5.296020    -1.603781
H       0.293927     5.069786    -2.641429
H       0.908420     5.573486    -1.037112
H      -0.654332     6.174607    -1.629036
C      -1.168998     4.571300     0.481485
H      -1.750694     5.504339     0.425612
H      -0.276513     4.757899     1.098290
H      -1.779984     3.813310     0.978539
B       0.825660    -0.618972    -0.137160
C      -3.661212    -0.650646     2.946306
H      -4.453476    -0.146689     2.370115
H      -3.448410     0.030378     3.795638
C      -4.168733    -2.002591     3.480746
H      -4.354414    -2.684331     2.630119
C      -5.456850    -1.879579     4.317091
H      -3.380424    -2.479711     4.086320
H      -6.243684    -1.396862     3.709619
H      -5.274109    -1.203808     5.172115
C      -5.973266    -3.234652     4.837080
H      -6.199896    -3.919358     4.003227
H      -6.893102    -3.115912     5.432056
H      -5.221973    -3.727076     5.476126
63
mn_co2_buco_eq_b_h_scan_73_n1_1_thf.xyz Dihedral 13-1-25-3 = m90.000 °
Mn     -1.676799     0.748452     0.904413
O      -0.835275     2.258554     3.310948
O      -1.517748    -1.507122     2.475532
O      -4.167409     2.248847     0.683813
N       0.835303     0.881531    -0.546412
N      -0.470587    -1.245051    -0.760361
N      -2.525093    -1.437966    -1.455743
N       0.118456     2.908812    -0.870050
C       1.390496     2.820514    -1.449256
H       1.877585     3.642539    -1.955184
C      -1.777220    -2.433217    -2.094766
H      -2.196442    -3.137753    -2.799585
C      -1.178640     1.684365     2.344248
C      -0.498296    -2.304270    -1.649885
H       0.389809    -2.875640    -1.898965
C      -4.081228     0.236462    -2.398551
H      -3.495204     0.277703    -3.329896
H      -3.710764     1.014562    -1.723545
H      -5.131633     0.459158    -2.641890
C      -0.228824     1.697195    -0.303431
C       1.827712     1.549174    -1.239111
H       2.759369     1.072756    -1.526699
H       0.813500    -0.714035     1.087180
H       1.809867    -1.183168    -0.601618
C      -2.348308    -0.634325     2.162096
C      -4.790333    -1.253549    -0.453464
H      -5.852465    -1.056721    -0.665899
H      -4.441982    -0.527492     0.283939
H      -4.706875    -2.259162    -0.012754
C      -1.715406    -0.701629    -0.616759
C      -4.520436    -2.207635    -2.751186
H      -5.582405    -1.985755    -2.931157
H      -4.457473    -3.231819    -2.353332
H      -4.005344    -2.170653    -3.722803
C      -1.986112     3.799288    -1.822368
H      -2.642552     4.680044    -1.897226
H      -2.560262     2.975073    -1.388353
H      -1.678486     3.510815    -2.839640
C      -3.143535     1.653959     0.757511
C      -3.969780    -1.163198    -1.754406
C      -0.749051     4.131049    -0.958641
C       0.024017     5.286639    -1.634531
H       0.310799     5.048166    -2.669581
H       0.926752     5.566213    -1.070324
H      -0.632932     6.167844    -1.669518
C      -1.155470     4.591218     0.457658
H      -1.727072     5.529761     0.390754
H      -0.262490     4.774687     1.074608
H      -1.776052     3.845427     0.961052
B       0.828379    -0.625012    -0.132282
C      -3.681371    -0.634039     2.956611
H      -4.475067    -0.142566     2.372733
H      -3.506064     0.033878     3.824768
C      -4.157713    -2.011658     3.454034
H      -4.310278    -2.679548     2.586028
C      -5.461641    -1.944804     4.272112
H      -3.364356    -2.477337     4.061703
H      -6.252309    -1.470111     3.663350
H      -5.310819    -1.284631     5.145290
C      -5.946890    -3.326212     4.751288
H      -6.138305    -3.996769     3.897430
H      -6.880028    -3.248273     5.332022
H      -5.192602    -3.811668     5.392095
4
alcl3_n0_1_gas_phase_at_b3lyp_d4_def2_tzvppd.xyz -1623.121983023168   b3lyp, C: 0, M: 1, <S^2>: 0.0
  Al     1.080514   -0.034728   -0.048010
  Cl     0.041810   -1.188164    1.332911
  Cl     0.041812    1.118712   -1.428931
  Cl     3.158074   -0.034730   -0.048011
2
bh_n0_1_gas_phase_at_b3lyp_d4_def2_tzvppd.xyz -25.278777278255   b3lyp, C: 0, M: 1, <S^2>: 0.0
  B      0.882156    0.051690   -0.065060
  H      2.114574    0.051690   -0.065060
6
bh3co_n0_1_gas_phase_at_b3lyp_d4_def2_tzvppd.xyz -139.956355963964   b3lyp, C: 0, M: 1, <S^2>: 0.0
  B      0.886259   -0.158026    0.245803
  C      2.404939   -0.112884    0.204728
  O      3.532986   -0.079606    0.174407
  H      0.573771   -0.864521   -0.680092
  H      0.540083    0.989965    0.118020
  H      0.621083   -0.627108    1.324564
2
bo_n0_2_gas_phase_at_b3lyp_d4_def2_tzvppd.xyz -100.022883758909   b3lyp, C: 0, M: 2, <S^2>: 0.757
  B      1.093047    0.087510    0.042540
  O      2.295613    0.087510    0.042540
9
c_c2h4s3_n0_1_gas_phase_at_b3lyp_d4_def2_tzvppd.xyz -1273.08847851529   b3lyp, C: 0, M: 1, <S^2>: 0.0
  C     -0.909707   -1.121934   -0.219887
  S      0.913149   -1.325970   -0.115081
  C      1.393916    0.437738    0.068457
  S      0.068572    1.528151   -0.512855
  S     -1.417515    0.475403    0.468758
  H     -1.375584   -1.898852    0.385193
  H     -1.226886   -1.207285   -1.255676
  H      2.264373    0.621564   -0.560262
  H      1.627732    0.645144    1.109163
8
c_c3h3no_1_n0_1_gas_phase_at_b3lyp_d4_def2_tzvppd.xyz -246.01209843688   b3lyp, C: 0, M: 1, <S^2>: 0.0
  C     -1.265899   -0.303105    0.000455
  C     -0.711439    0.932428   -0.004755
  O      0.626046    0.844865   -0.006238
  N      0.989228   -0.502433   -0.001878
  C     -0.135950   -1.163538    0.002034
  H     -2.308221   -0.564899    0.002809
  H     -1.121314    1.927940   -0.007793
  H     -0.107781   -2.241777    0.005886
8
c_c3h3no_n0_1_gas_phase_at_b3lyp_d4_def2_tzvppd.xyz -246.048218009567   b3lyp, C: 0, M: 1, <S^2>: 0.0
  C     -0.721781   -0.961384   -0.001815
  C      0.628089   -0.979337    0.005209
  O      1.064708    0.317608    0.009631
  C     -0.072726    1.053532    0.004881
  N     -1.156570    0.358071   -0.001934
  H     -1.410269   -1.787989   -0.006776
  H      1.379856   -1.746091    0.007883
  H      0.039154    2.124121    0.007221
9
c_c3h6_n0_1_gas_phase_at_b3lyp_d4_def2_tzvppd.xyz -117.865112809593   b3lyp, C: 0, M: 1, <S^2>: 0.0
  C     -0.028225    0.867031   -0.058015
  C      0.765197   -0.404165    0.072435
  C     -0.738181   -0.452602    0.072425
  H     -0.044113    1.360157   -1.020151
  H     -0.049991    1.542020    0.786403
  H      1.280014   -0.588930    1.005147
  H      1.285918   -0.770691   -0.801427
  H     -1.240042   -0.670117    1.005138
  H     -1.234226   -0.851893   -0.801435
10
c_c3h6s_n0_1_gas_phase_at_b3lyp_d4_def2_tzvppd.xyz -516.037724898401   b3lyp, C: 0, M: 1, <S^2>: 0.0
  C      0.338203    1.018816   -0.071636
  C     -1.069422    0.427464    0.134650
  S     -0.427643   -1.287434   -0.129913
  C      1.112009   -0.296991    0.137029
  H      0.606605    1.829227    0.607582
  H      0.457612    1.375048   -1.094068
  H     -1.831666    0.730597   -0.578688
  H     -1.450216    0.548741    1.147656
  H      1.905553   -0.510543   -0.574615
  H      1.487705   -0.426944    1.150862
10
c_c4h4n2_n0_1_gas_phase_at_b3lyp_d4_def2_tzvppd.xyz -264.278939151409   b3lyp, C: 0, M: 1, <S^2>: 0.0
  C      0.768435    1.082613    0.000410
  C     -0.620044    1.173833    0.003508
  N     -1.395570    0.091918    0.005314
  C     -0.768266   -1.082171    0.003992
  C      0.620213   -1.173394    0.000895
  N      1.395736   -0.091478   -0.000912
  H      1.384297    1.974614   -0.001029
  H     -1.113905    2.138744    0.004544
  H     -1.384124   -1.974174    0.005431
  H      1.114077   -2.138304   -0.000143
9
c_c4h4o_n0_1_gas_phase_at_b3lyp_d4_def2_tzvppd.xyz -229.995335553837   b3lyp, C: 0, M: 1, <S^2>: 0.0
  C      1.080028    0.642433    0.005177
  C     -0.196105    1.098333   -0.005040
  O     -1.071924    0.056290   -0.010869
  C     -0.329316   -1.084518   -0.004152
  C      0.992785   -0.787166    0.005755
  H      1.973096    1.243205    0.011521
  H     -0.631865    2.080952   -0.009252
  H     -0.881331   -2.006859   -0.007589
  H      1.806172   -1.492071    0.012628
10
c_c4h5n_n0_1_gas_phase_at_b3lyp_d4_def2_tzvppd.xyz -210.136942911078   b3lyp, C: 0, M: 1, <S^2>: 0.0
  C      0.998503    0.704909    0.000643
  C     -0.309335    1.125773    0.001155
  N     -1.105522    0.009781    0.000974
  C     -0.326054   -1.117949    0.000358
  C      0.987913   -0.716622    0.000155
  H      1.864881    1.344328    0.000604
  H     -0.733409    2.114524    0.001641
  H     -2.108920    0.017256    0.001354
  H     -0.764814   -2.100272    0.000144
  H      1.844667   -1.368878   -0.000327
14
c_c4h8o2_n0_1_gas_phase_at_b3lyp_d4_def2_tzvppd.xyz -307.629895507838   b3lyp, C: 0, M: 1, <S^2>: 0.0
  C      0.697967   -1.178501    0.256089
  C     -0.734112   -1.163948   -0.249394
  O     -1.405185    0.016135    0.176229
  C     -0.709483    1.181039   -0.251669
  C      0.722593    1.166486    0.253816
  O      1.393668   -0.013600   -0.171816
  H      1.243356   -2.034802   -0.140989
  H      0.703426   -1.232323    1.352921
  H     -1.297360   -2.007839    0.149321
  H     -0.740715   -1.219768   -1.346121
  H     -1.254880    2.037334    0.145413
  H     -0.714937    1.234861   -1.348500
  H      0.729210    1.222294    1.350542
  H      1.285842    2.010373   -0.144903
11
c_c5h5n_n0_1_gas_phase_at_b3lyp_d4_def2_tzvppd.xyz -248.243047434404   b3lyp, C: 0, M: 1, <S^2>: 0.0
  C      1.439237    0.051733    0.001187
  C      0.687804    1.219168    0.000616
  C     -0.698863    1.115561    0.003005
  N     -1.349406   -0.048061    0.005822
  C     -0.617350   -1.162205    0.006342
  C      0.773179   -1.166428    0.004115
  H      2.520741    0.090433   -0.000613
  H      1.161301    2.191565   -0.001626
  H     -1.314567    2.008339    0.002630
  H     -1.167663   -2.096706    0.008654
  H      1.314978   -2.102490    0.004670
7
c_ch2n4_n0_1_gas_phase_at_b3lyp_d4_def2_tzvppd.xyz -258.235552287192   b3lyp, C: 0, M: 1, <S^2>: 0.0
  C      0.335257    1.064460   -0.003590
  N      1.195995    0.059455   -0.003099
  N      0.372003   -0.975210   -0.000128
  N     -0.910879   -0.658700    0.001197
  N     -0.951152    0.645467   -0.000995
  H      0.629960    2.098542   -0.005802
  H      0.691335   -1.931443    0.001057
4
c2cl2_n0_1_gas_phase_at_b3lyp_d4_def2_tzvppd.xyz -996.431487150739   b3lyp, C: 0, M: 1, <S^2>: 0.0
  C      0.890865   -0.051660   -0.063750
  C     -0.309037   -0.051660   -0.063750
  Cl    -1.944524   -0.051660   -0.063750
  Cl     2.526357   -0.051660   -0.063750
4
c2h2_n0_1_gas_phase_at_b3lyp_d4_def2_tzvppd.xyz -77.316405478096   b3lyp, C: 0, M: 1, <S^2>: 0.0
  C      1.074241    0.024250    0.094730
  C      2.271504    0.024250    0.094730
  H      0.011827    0.024250    0.094730
  H      3.333918    0.024250    0.094730
5
c2h2o_n0_1_gas_phase_at_b3lyp_d4_def2_tzvppd.xyz -152.592403174963   b3lyp, C: 0, M: 1, <S^2>: 0.0
  C      0.989109   -0.028490   -0.045537
  C      2.297747   -0.028490   -0.045539
  O      3.457441   -0.028490   -0.045541
  H      0.456258    0.070947    0.886860
  H      0.456256   -0.127927   -0.977934
6
c2h2o2_n0_1_gas_phase_at_b3lyp_d4_def2_tzvppd.xyz -227.814957380885   b3lyp, C: 0, M: 1, <S^2>: 0.0
  C      0.964835   -0.032248    0.120380
  O      0.390957   -0.820612    0.821994
  C      2.487105    0.027126    0.067598
  O      3.060983    0.815543   -0.633959
  H      0.447073    0.697638   -0.529210
  H      3.004867   -0.702787    0.717156
6
c2h3cl_n0_1_gas_phase_at_b3lyp_d4_def2_tzvppd.xyz -538.138813104972   b3lyp, C: 0, M: 1, <S^2>: 0.0
  C      1.015532   -0.068550   -0.047591
  C      2.336371   -0.063406   -0.047370
  Cl     3.288018    1.391080    0.011685
  H      0.488059   -1.012022   -0.085946
  H      0.433506    0.841258   -0.010624
  H      2.944114   -0.955429   -0.083623
6
c2h3n_1_n0_1_gas_phase_at_b3lyp_d4_def2_tzvppd.xyz -132.697499665723   b3lyp, C: 0, M: 1, <S^2>: 0.0
  C      1.016104   -0.015800   -0.093700
  N      2.434688   -0.015799   -0.093699
  C      3.599423   -0.015799   -0.093698
  H      0.646426   -0.409372   -1.039651
  H      0.646424    1.000203    0.038431
  H      0.646424   -0.638232    0.720118
6
c2h3n_n0_1_gas_phase_at_b3lyp_d4_def2_tzvppd.xyz -132.734638995237   b3lyp, C: 0, M: 1, <S^2>: 0.0
  C      0.996297   -0.087900   -0.014002
  C      2.451180   -0.087900   -0.014001
  N      3.600710   -0.087900   -0.013999
  H      0.620311   -0.847599   -0.698875
  H      0.620311    0.885067   -0.329485
  H      0.620311   -0.301168    0.986353
7
c2h3of_n0_1_gas_phase_at_b3lyp_d4_def2_tzvppd.xyz -253.098321064377   b3lyp, C: 0, M: 1, <S^2>: 0.0
  C      0.975243    0.014561   -0.087502
  C      2.465898   -0.067989   -0.115125
  O      3.164232   -0.971285   -0.416705
  F      3.016695    1.119373    0.281206
  H      0.547091   -0.931622   -0.403211
  H      0.643173    0.818114   -0.745412
  H      0.643238    0.262038    0.921129
7
c2h4o_n0_1_gas_phase_at_b3lyp_d4_def2_tzvppd.xyz -153.817076836257   b3lyp, C: 0, M: 1, <S^2>: 0.0
  C      0.956337   -0.070477    0.051481
  C      2.455942   -0.117257    0.073251
  O      3.123596   -0.974336   -0.445399
  H      0.628334    0.868056   -0.403986
  H      0.577648   -0.068168    1.077383
  H      0.547078   -0.916019   -0.496892
  H      2.945666    0.717742    0.617582
8
c2h4o2_1_n0_1_gas_phase_at_b3lyp_d4_def2_tzvppd.xyz -229.072991811195   b3lyp, C: 0, M: 1, <S^2>: 0.0
  C      1.051923    0.027557   -0.064646
  C      2.562484    0.074468   -0.090621
  O      3.212429    0.952716   -0.577422
  O      3.188449   -0.984327    0.496353
  H      0.655365    0.910999   -0.555060
  H      0.689073   -0.007190    0.964570
  H      0.689034   -0.864341   -0.579402
  H      2.547283   -1.613362    0.845067
8
c2h4o2_n0_1_gas_phase_at_b3lyp_d4_def2_tzvppd.xyz -229.055434250206   b3lyp, C: 0, M: 1, <S^2>: 0.0
  C      1.086546   -0.016404    0.114649
  O      2.525670   -0.063928    0.066224
  C      3.165789    0.752951    0.910155
  O      2.648399    1.505907    1.687538
  H      0.745848   -0.733049   -0.625626
  H      0.733416    0.984390   -0.127519
  H      0.732851   -0.290528    1.106964
  H      4.248271    0.628311    0.781916
8
c2h5f_n0_1_gas_phase_at_b3lyp_d4_def2_tzvppd.xyz -179.054859336518   b3lyp, C: 0, M: 1, <S^2>: 0.0
  C      1.026264    0.057407   -0.077814
  C      2.535775    0.058220   -0.096418
  F      3.030728    0.000012    1.213981
  H      0.644494    0.102928   -1.099863
  H      0.645414    0.919760    0.469670
  H      0.645326   -0.850136    0.390893
  H      2.936954    0.967682   -0.547855
  H      2.936995   -0.807593   -0.626745
8
c2h6_n0_1_gas_phase_at_b3lyp_d4_def2_tzvppd.xyz -79.805545306021   b3lyp, C: 0, M: 1, <S^2>: 0.0
  C      0.944455    0.014087    0.084223
  C      2.471470    0.014088    0.084224
  H      0.546957   -0.626539    0.873413
  H      0.546958   -0.349059   -0.865170
  H      0.546957    1.017858    0.244428
  H      2.868968   -0.989683   -0.075979
  H      2.868967    0.377235    1.033617
  H      2.868968    0.654714   -0.704966
9
c2h6o_n0_1_gas_phase_at_b3lyp_d4_def2_tzvppd.xyz -155.007931111593   b3lyp, C: 0, M: 1, <S^2>: 0.0
  C      0.971307   -0.079324    0.051847
  O      2.381296   -0.077506    0.091594
  C      2.888802   -0.021734    1.406502
  H      0.674216   -0.123978   -0.994259
  H      0.556498    0.831122    0.503138
  H      0.556679   -0.948108    0.579045
  H      3.975008   -0.024712    1.337651
  H      2.565294   -0.887848    1.997963
  H      2.565410    0.891398    1.922500
9
c2h6s_n0_1_gas_phase_at_b3lyp_d4_def2_tzvppd.xyz -477.963908585602   b3lyp, C: 0, M: 1, <S^2>: 0.0
  C      1.126384   -0.109168    0.045360
  S      2.931903    0.038406    0.099554
  C      3.385516   -1.608961   -0.504629
  H      0.716204    0.837564    0.392438
  H      0.778491   -0.906008    0.702635
  H      0.778598   -0.292313   -0.971249
  H      4.472922   -1.656471   -0.522063
  H      3.009413   -1.773229   -1.514361
  H      3.009419   -2.387130    0.159447
4
c2hcl_n0_1_gas_phase_at_b3lyp_d4_def2_tzvppd.xyz -536.874717988077   b3lyp, C: 0, M: 1, <S^2>: 0.0
  C      1.174038   -0.066940   -0.040300
  C      2.373054   -0.066940   -0.040300
  Cl     4.009100   -0.066940   -0.040300
  H      0.112628   -0.066940   -0.040300
4
c2hf_n0_1_gas_phase_at_b3lyp_d4_def2_tzvppd.xyz -176.543193013263   b3lyp, C: 0, M: 1, <S^2>: 0.0
  C      1.016631   -0.063000   -0.029720
  C      2.209257   -0.063000   -0.029720
  F      3.487149   -0.063000   -0.029720
  H     -0.043827   -0.063000   -0.029720
4
c2n2_n0_1_gas_phase_at_b3lyp_d4_def2_tzvppd.xyz -185.636199891858   b3lyp, C: 0, M: 1, <S^2>: 0.0
  C      1.011609    0.055940    0.056820
  N     -0.140785    0.055940    0.056820
  C      2.387671    0.055940    0.056820
  N      3.540065    0.055940    0.056820
7
c3h3cl_n0_1_gas_phase_at_b3lyp_d4_def2_tzvppd.xyz -576.190241808729   b3lyp, C: 0, M: 1, <S^2>: 0.0
  C      1.032336   -0.006196    0.070507
  C      2.231386   -0.017121    0.077593
  C      3.675546   -0.016967    0.077492
  Cl     4.359943   -1.429246    0.993758
  H     -0.029663    0.000903    0.065905
  H      4.073414    0.875394    0.554877
  H      4.073418   -0.089236   -0.931952
7
c3h3f_n0_1_gas_phase_at_b3lyp_d4_def2_tzvppd.xyz -215.871346836936   b3lyp, C: 0, M: 1, <S^2>: 0.0
  C      1.046305    0.065721    0.060784
  C      2.245177    0.052381    0.052743
  C      3.698497    0.054996    0.054319
  F      4.205009   -1.059970   -0.617625
  H     -0.015872    0.072616    0.064941
  H      4.085177    0.026938    1.075035
  H      4.085177    0.944389   -0.447308
7
c3h3n_n0_1_gas_phase_at_b3lyp_d4_def2_tzvppd.xyz -170.80638156304   b3lyp, C: 0, M: 1, <S^2>: 0.0
  C      1.103212   -0.100294   -0.009750
  C      2.434164   -0.129221    0.017938
  C      3.174101   -1.010033    0.860877
  N      3.792251   -1.712869    1.533482
  H      0.581174    0.583402   -0.664060
  H      0.507721   -0.752243    0.614170
  H      3.023998    0.527159   -0.610226
7
c3h4_1_n0_1_gas_phase_at_b3lyp_d4_def2_tzvppd.xyz -116.631464155807   b3lyp, C: 0, M: 1, <S^2>: 0.0
  C      1.034539   -0.024251    0.091922
  C      2.489186   -0.024255    0.091926
  C      3.689175   -0.024249    0.091920
  H      0.644277    0.659420   -0.664058
  H      0.644266    0.288611    1.061983
  H      0.644268   -1.020779   -0.122168
  H      4.750728   -0.024247    0.091915
7
c3h4_n0_1_gas_phase_at_b3lyp_d4_def2_tzvppd.xyz -116.634715431577   b3lyp, C: 0, M: 1, <S^2>: 0.0
  C      1.138384    0.061781   -0.002573
  C      2.438993    0.061781   -0.002572
  C      3.739602    0.061780   -0.002573
  H      0.575721   -0.172949   -0.898325
  H      0.575720    0.296507    0.893179
  H      4.302265    0.957533   -0.237299
  H      4.302265   -0.833972    0.232153
8
c3h4o_n0_1_gas_phase_at_b3lyp_d4_def2_tzvppd.xyz -191.89410310832   b3lyp, C: 0, M: 1, <S^2>: 0.0
  C      0.953214   -0.051833   -0.043769
  C      2.284796   -0.043685   -0.032751
  C      3.054119   -0.760355   -1.060671
  O      4.261265   -0.793634   -1.108953
  H      0.366540    0.467721    0.701462
  H      0.406987   -0.587753   -0.811900
  H      2.856184    0.483151    0.722345
  H      2.438776   -1.288822   -1.818091
9
c3h6_n0_1_gas_phase_at_b3lyp_d4_def2_tzvppd.xyz -117.879714426648   b3lyp, C: 0, M: 1, <S^2>: 0.0
  C      1.043956   -0.042631   -0.069521
  C      2.530591    0.125518   -0.040165
  C      3.270452    0.203914    1.059071
  H      0.762705   -0.954081   -0.604166
  H      0.565523    0.787952   -0.595755
  H      0.627365   -0.094643    0.936880
  H      3.022824    0.185998   -1.007181
  H      2.826088    0.148749    2.046442
  H      4.344596    0.325763    1.012785
11
c3h8_n0_1_gas_phase_at_b3lyp_d4_def2_tzvppd.xyz -119.109424606474   b3lyp, C: 0, M: 1, <S^2>: 0.0
  C      0.934258    0.019114   -0.083015
  C      2.460928    0.061236   -0.068945
  C      3.011467    1.413039    0.380770
  H      0.561897   -0.954236   -0.406912
  H      0.527031    0.773350   -0.760481
  H      0.526950    0.217065    0.911262
  H      2.840754   -0.172465   -1.067638
  H      2.840696   -0.724168    0.590746
  H      2.674083    2.214126   -0.281124
  H      4.102744    1.421847    0.383691
  H      2.674100    1.657952    1.390657
5
c3o2_n0_1_gas_phase_at_b3lyp_d4_def2_tzvppd.xyz -264.715055713571   b3lyp, C: 0, M: 1, <S^2>: 0.0
  C      0.965800   -0.064470    0.068370
  C     -0.306252   -0.064470    0.068370
  O     -1.465541   -0.064470    0.068370
  C      2.237852   -0.064470    0.068370
  O      3.397140   -0.064470    0.068370
6
c4h2_n0_1_gas_phase_at_b3lyp_d4_def2_tzvppd.xyz -153.459296067596   b3lyp, C: 0, M: 1, <S^2>: 0.0
  C      1.110681   -0.069490   -0.028390
  C      2.315858   -0.069487   -0.028388
  C      3.679712   -0.069488   -0.028389
  C      4.884889   -0.069490   -0.028390
  H      0.048784   -0.069493   -0.028391
  H      5.946786   -0.069492   -0.028391
10
c4h6_n0_1_gas_phase_at_b3lyp_d4_def2_tzvppd.xyz -155.960269683034   b3lyp, C: 0, M: 1, <S^2>: 0.0
  C      1.082871    0.075924    0.026546
  C      2.416940    0.104570    0.008432
  C      3.202946    1.151917   -0.619624
  C      4.537014    1.180561   -0.637740
  H      0.538499   -0.725238    0.506934
  H      0.495815    0.857359   -0.441216
  H      2.974459   -0.695326    0.487274
  H      2.645427    1.951814   -1.098466
  H      5.124072    0.399126   -0.169980
  H      5.081388    1.981722   -1.118129
6
c4n2_n0_1_gas_phase_at_b3lyp_d4_def2_tzvppd.xyz -261.782894198623   b3lyp, C: 0, M: 1, <S^2>: 0.0
  C      0.992112    0.063407   -0.066120
  C     -0.215772    0.063407   -0.066121
  C     -1.578573    0.063410   -0.066120
  N     -2.734906    0.063413   -0.066120
  C      2.354913    0.063410   -0.066120
  N      3.511246    0.063413   -0.066120
14
c6h8_n0_1_gas_phase_at_b3lyp_d4_def2_tzvppd.xyz -233.35196565789   b3lyp, C: 0, M: 1, <S^2>: 0.0
  C      1.070796   -0.019774    0.105051
  C      2.406943   -0.037960    0.152484
  C      3.177493   -0.475524    1.293219
  C      4.522293   -0.492024    1.336241
  C      5.292842   -0.929586    2.476976
  C      6.628990   -0.947780    2.524405
  H      0.539226    0.317325   -0.773797
  H      0.472062   -0.343153    0.948104
  H      2.972289    0.294229   -0.713556
  H      2.619057   -0.809448    2.163763
  H      5.080728   -0.158102    0.465696
  H      4.727498   -1.261766    3.343019
  H      7.227725   -0.624412    1.681349
  H      7.160559   -1.284875    3.403255
5
ccl2f2_n0_1_gas_phase_at_b3lyp_d4_def2_tzvppd.xyz -1158.127781953007   b3lyp, C: 0, M: 1, <S^2>: 0.0
  C      1.041381   -0.079705    0.051779
  F      0.587727    0.546387   -1.037045
  F      0.587726   -1.335358    0.022554
  Cl     0.417501    0.735201    1.499010
  Cl     2.815235   -0.096665    0.021652
5
ccl4_n0_1_gas_phase_at_b3lyp_d4_def2_tzvppd.xyz -1878.732469266695   b3lyp, C: 0, M: 1, <S^2>: 0.0
  C      0.924469    0.060828    0.024393
  Cl     0.330969    1.711772    0.327945
  Cl     0.330973   -0.501775   -1.557145
  Cl     0.330971   -1.027551    1.302361
  Cl     2.704917    0.060816    0.024388
5
cf4_n0_1_gas_phase_at_b3lyp_d4_def2_tzvppd.xyz -437.533143847607   b3lyp, C: 0, M: 1, <S^2>: 0.0
  C      0.964732    0.066223    0.066108
  F      0.522514    0.061816   -1.184608
  F      0.522521   -1.014729    0.695274
  F      0.522526    1.151587    0.687639
  F      2.291317    0.066222    0.066107
2
ch_n0_2_gas_phase_at_b3lyp_d4_def2_tzvppd.xyz -38.472941753466   b3lyp, C: 0, M: 2, <S^2>: 0.753
  C      1.038988    0.075540   -0.005420
  H      2.161622    0.075540   -0.005420
5
ch2cl2_n0_1_gas_phase_at_b3lyp_d4_def2_tzvppd.xyz -959.625418727471   b3lyp, C: 0, M: 1, <S^2>: 0.0
  C      1.034309   -0.046076    0.077735
  Cl     0.390568    1.599136   -0.148897
  Cl     2.814654   -0.098922    0.085013
  H      0.684286   -0.658841   -0.743304
  H      0.684292   -0.414027    1.033873
5
ch2n2_n0_1_gas_phase_at_b3lyp_d4_def2_tzvppd.xyz -148.727265583385   b3lyp, C: 0, M: 1, <S^2>: 0.0
  C      1.115378   -0.031110    0.057213
  N      2.407167   -0.031110    0.057211
  N      3.539063   -0.031110    0.057209
  H      0.611270    0.790585   -0.420892
  H      0.611271   -0.852805    0.535319
5
ch2o2_n0_1_gas_phase_at_b3lyp_d4_def2_tzvppd.xyz -189.758901655321   b3lyp, C: 0, M: 1, <S^2>: 0.0
  C      1.091427   -0.020185    0.014051
  O      0.459477    0.728582    0.690296
  O      2.442731   -0.027378    0.007545
  H      0.644096   -0.768435   -0.661729
  H      2.769838   -0.700964   -0.600783
4
ch2s_n0_1_gas_phase_at_b3lyp_d4_def2_tzvppd.xyz -437.423968734294   b3lyp, C: 0, M: 1, <S^2>: 0.0
  C      1.044632   -0.041183    0.090650
  S      2.651057   -0.041180    0.090650
  H      0.464952   -0.954211   -0.028358
  H      0.464949    0.871844    0.209658
5
ch3cl_n0_1_gas_phase_at_b3lyp_d4_def2_tzvppd.xyz -500.06501455443   b3lyp, C: 0, M: 1, <S^2>: 0.0
  C      1.053846    0.065757    0.042351
  Cl     2.849642    0.065772    0.042364
  H      0.712853   -0.825409   -0.474443
  H      0.712837    0.958890   -0.471026
  H      0.712833    0.063781    1.072514
5
ch3f_n0_1_gas_phase_at_b3lyp_d4_def2_tzvppd.xyz -139.744807435178   b3lyp, C: 0, M: 1, <S^2>: 0.0
  C      0.954987   -0.060538   -0.073980
  F      2.346430   -0.060543   -0.073979
  H      0.605429    0.094538   -1.094632
  H      0.605430    0.745837    0.570643
  H      0.605425   -1.021984    0.302048
5
ch3n_n0_1_gas_phase_at_b3lyp_d4_def2_tzvppd.xyz -94.617807164562   b3lyp, C: 0, M: 1, <S^2>: 0.0
  C      1.086122    0.079316    0.070968
  N      2.347672    0.014227    0.038162
  H      0.516115    0.913428    0.491192
  H      0.504194   -0.743468   -0.343593
  H      2.774707    0.842096    0.455250
6
ch3no_n0_1_gas_phase_at_b3lyp_d4_def2_tzvppd.xyz -169.890328121511   b3lyp, C: 0, M: 1, <S^2>: 0.0
  C      0.992551    0.074017    0.124496
  O      0.349701    0.859989    0.783115
  N      2.347484    0.023368    0.082075
  H      0.521239   -0.691605   -0.517072
  H      2.885883    0.675531    0.628568
  H      2.826162   -0.653200   -0.484922
5
ch4_n0_1_gas_phase_at_b3lyp_d4_def2_tzvppd.xyz -40.504647993825   b3lyp, C: 0, M: 1, <S^2>: 0.0
  C      1.070710    0.042173    0.056758
  H      2.159388    0.042171    0.056762
  H      0.707822    0.179903   -0.960377
  H      0.707816    0.854175    0.684598
  H      0.707813   -0.907552    0.446049
6
ch4o_n0_1_gas_phase_at_b3lyp_d4_def2_tzvppd.xyz -115.716767266457   b3lyp, C: 0, M: 1, <S^2>: 0.0
  C      0.974911    0.105126   -0.007672
  O      2.397221    0.091927    0.012121
  H      0.572420   -0.363349   -0.911295
  H      0.572428    1.119442    0.077020
  H      0.643254   -0.469832    0.854953
  H      2.726295    0.592286   -0.738537
6
ch4s_n0_1_gas_phase_at_b3lyp_d4_def2_tzvppd.xyz -438.660328021492   b3lyp, C: 0, M: 1, <S^2>: 0.0
  C      0.958957    0.093712    0.020333
  S      2.780728    0.000157   -0.007499
  H      0.590467    0.827111   -0.692748
  H      0.590478    0.318315    1.018290
  H      0.600453   -0.891024   -0.272487
  H      3.021127    1.265910    0.368931
7
ch5n_n0_1_gas_phase_at_b3lyp_d4_def2_tzvppd.xyz -95.843426765478   b3lyp, C: 0, M: 1, <S^2>: 0.0
  C      1.095975    0.060901    0.027238
  N      2.559012    0.039142    0.040203
  H      0.648427    0.923411   -0.483474
  H      0.727224    0.050441    1.053562
  H      0.727334   -0.844019   -0.457164
  H      2.930293    0.862495    0.497259
  H      2.930344    0.033399   -0.901465
7
ch5p_n0_1_gas_phase_at_b3lyp_d4_def2_tzvppd.xyz -382.419858308893   b3lyp, C: 0, M: 1, <S^2>: 0.0
  C      1.128522    0.042503    0.051522
  P      2.977112   -0.016055   -0.166371
  H      0.816659    0.313119    1.057977
  H      0.716201   -0.935349   -0.197138
  H      0.716173    0.763778   -0.654004
  H      3.285326   -0.772004    0.994766
  H      3.285348    1.219967    0.459668
8
ch6si_n0_1_gas_phase_at_b3lyp_d4_def2_tzvppd.xyz -331.171921968145   b3lyp, C: 0, M: 1, <S^2>: 0.0
  C      1.014490   -0.025438    0.093233
  Si     2.891237   -0.025437    0.093232
  H      0.624803   -0.914130   -0.405653
  H      0.624803    0.850959   -0.426950
  H      0.624807   -0.013142    1.112308
  H      3.414707   -0.042161   -1.294724
  H      3.414707   -1.219078    0.801699
  H      3.414705    1.184927    0.772736
5
chcl3_n0_1_gas_phase_at_b3lyp_d4_def2_tzvppd.xyz -1419.182260227028   b3lyp, C: 0, M: 1, <S^2>: 0.0
  C      1.076940   -0.078099    0.011253
  Cl     0.458941   -1.654985    0.547444
  Cl     0.458953    1.235793    1.034880
  Cl     2.852592   -0.068888   -0.043347
  H      0.716604    0.091370   -0.993760
5
chf3_n0_1_gas_phase_at_b3lyp_d4_def2_tzvppd.xyz -338.270594083725   b3lyp, C: 0, M: 1, <S^2>: 0.0
  C      1.093471   -0.008432   -0.029137
  F      0.657308   -1.276516   -0.025083
  F      0.657315    0.594554    1.086417
  F      2.434267   -0.020117   -0.009467
  H      0.730378    0.516042   -0.912040
2
cl2_n0_1_gas_phase_at_b3lyp_d4_def2_tzvppd.xyz -920.294808238769   b3lyp, C: 0, M: 1, <S^2>: 0.0
  Cl     1.000834    0.070450   -0.069690
  Cl     3.012286    0.070450   -0.069690
3
cl2o_n0_1_gas_phase_at_b3lyp_d4_def2_tzvppd.xyz -995.428307543035   b3lyp, C: 0, M: 1, <S^2>: 0.0
  O      0.917775    0.020760   -0.035013
  Cl     0.303067    1.557205    0.382972
  Cl     2.623898   -0.026326   -0.047819
3
clcn_n0_1_gas_phase_at_b3lyp_d4_def2_tzvppd.xyz -552.971318929779   b3lyp, C: 0, M: 1, <S^2>: 0.0
  C      1.082470   -0.055660   -0.049370
  N     -0.070675   -0.055660   -0.049370
  Cl     2.713706   -0.055660   -0.049370
2
clf_n0_1_gas_phase_at_b3lyp_d4_def2_tzvppd.xyz -559.936052022583   b3lyp, C: 0, M: 1, <S^2>: 0.0
  F      0.889596   -0.052370    0.003270
  Cl     2.530154   -0.052370    0.003270
4
clf3_n0_1_gas_phase_at_b3lyp_d4_def2_tzvppd.xyz -759.518546870158   b3lyp, C: 0, M: 1, <S^2>: 0.0
  Cl    -2.626926    0.172533    0.017270
  F     -3.287798    1.760394    0.012726
  F     -1.853514   -1.363640    0.016848
  F     -1.160021    0.846009   -0.046844
3
clno_n0_1_gas_phase_at_b3lyp_d4_def2_tzvppd.xyz -590.057912229646   b3lyp, C: 0, M: 1, <S^2>: 0.0
  N      0.790069    0.045423   -0.036380
  O      0.326786   -0.522704    0.820546
  Cl     2.783475    0.042451   -0.031906
4
clno2_n0_1_gas_phase_at_b3lyp_d4_def2_tzvppd.xyz -665.212766430197   b3lyp, C: 0, M: 1, <S^2>: 0.0
  N      0.970949   -0.047344    0.026873
  O      0.524756   -0.766499    0.797759
  O      2.493597   -0.129828    0.115202
  Cl     3.197038    0.914191   -1.003404
2
clo_n0_2_gas_phase_at_b3lyp_d4_def2_tzvppd.xyz -535.275270892802   b3lyp, C: 0, M: 2, <S^2>: 0.755
  O      1.013341   -0.080210    0.046220
  Cl     2.591019   -0.080210    0.046220
2
cn_n0_2_gas_phase_at_b3lyp_d4_def2_tzvppd.xyz -92.702048367819   b3lyp, C: 0, M: 2, <S^2>: 0.759
  C      1.032338   -0.025950   -0.095070
  N      2.194702   -0.025950   -0.095070
2
co_n0_1_gas_phase_at_b3lyp_d4_def2_tzvppd.xyz -113.311310148411   b3lyp, C: 0, M: 1, <S^2>: 0.0
  C      1.114981    0.062930   -0.036690
  O      2.240119    0.062930   -0.036690
3
co2_n0_1_gas_phase_at_b3lyp_d4_def2_tzvppd.xyz -188.589814028787   b3lyp, C: 0, M: 1, <S^2>: 0.0
  C      0.917640    0.001350   -0.056700
  O     -0.242367    0.001350   -0.056700
  O      2.077647    0.001350   -0.056700
4
cocl2_n0_1_gas_phase_at_b3lyp_d4_def2_tzvppd.xyz -1033.655369061478   b3lyp, C: 0, M: 1, <S^2>: 0.0
  C      1.044981    0.017315    0.032511
  O      0.458134   -0.949323    0.346855
  Cl     0.277307    1.517940   -0.455502
  Cl     2.795388    0.135389   -0.005894
4
coclf_n0_1_gas_phase_at_b3lyp_d4_def2_tzvppd.xyz -673.347912497371   b3lyp, C: 0, M: 1, <S^2>: 0.0
  C      1.041369    0.039370   -0.143087
  O      0.419401    0.444149   -1.050522
  F      0.501463   -0.456488    0.968553
  Cl     2.773127   -0.016411   -0.018014
4
cof2_n0_1_gas_phase_at_b3lyp_d4_def2_tzvppd.xyz -313.041381842022   b3lyp, C: 0, M: 1, <S^2>: 0.0
  C      0.970914    0.046843   -0.161622
  O      0.385577    0.124708   -1.172464
  F      0.437460   -0.045795    1.041431
  F      2.282599    0.036004   -0.020716
2
cs_n0_1_gas_phase_at_b3lyp_d4_def2_tzvppd.xyz -436.175702399139   b3lyp, C: 0, M: 1, <S^2>: 0.0
  C      0.924424   -0.033640   -0.038870
  S      2.456636   -0.033640   -0.038870
3
cs2_n0_1_gas_phase_at_b3lyp_d4_def2_tzvppd.xyz -834.426597331205   b3lyp, C: 0, M: 1, <S^2>: 0.0
  C      1.047144   -0.043290    0.076830
  S     -0.505979   -0.043290    0.076830
  S      2.600265   -0.043290    0.076830
4
cscl2_n0_1_gas_phase_at_b3lyp_d4_def2_tzvppd.xyz -1356.565086914214   b3lyp, C: 0, M: 1, <S^2>: 0.0
  C      1.023204    0.076470    0.101182
  S      0.223912    1.258663    0.821567
  Cl     0.276117   -1.263386   -0.715296
  Cl     2.755567   -0.040967    0.029607
4
csf2_n0_1_gas_phase_at_b3lyp_d4_def2_tzvppd.xyz -635.946681926236   b3lyp, C: 0, M: 1, <S^2>: 0.0
  C      1.029301   -0.131051    0.022811
  S      0.232153   -1.456096    0.410849
  F      0.502298    1.026874   -0.316299
  F      2.337708    0.009912   -0.018481
2
f2_n0_1_gas_phase_at_b3lyp_d4_def2_tzvppd.xyz -199.532730921273   b3lyp, C: 0, M: 1, <S^2>: 0.0
  F      0.800174    0.055090   -0.042960
  F      2.196726    0.055090   -0.042960
3
f2o_n0_1_gas_phase_at_b3lyp_d4_def2_tzvppd.xyz -274.690032742001   b3lyp, C: 0, M: 1, <S^2>: 0.0
  O      0.942790   -0.001616   -0.132544
  F      0.539532    1.021066    0.737328
  F      2.343018    0.049670   -0.088923
4
f2so_n0_1_gas_phase_at_b3lyp_d4_def2_tzvppd.xyz -673.09381203318   b3lyp, C: 0, M: 1, <S^2>: 0.0
  O      1.083894   -0.067597    0.114169
  S      2.497981    0.086026    0.048096
  F      3.072268   -0.320582    1.492440
  F      3.072277   -1.242047   -0.650255
4
fcn_n0_1_gas_phase_at_b3lyp_d4_def2_tzvppd.xyz -192.640003803595   b3lyp, C: 0, M: 1, <S^2>: 0.0
  C      1.064274    0.051430    0.034000
  N     -0.086487    0.051430    0.034000
  F      2.330222    0.051430    0.034000

4
h2co_n0_1_gas_phase_at_b3lyp_d4_def2_tzvppd.xyz -114.498189604603   b3lyp, C: 0, M: 1, <S^2>: 0.0
  C      1.120150   -0.047847   -0.051933
  O      2.319760   -0.047849   -0.051930
  H      0.534478   -0.831562    0.464750
  H      0.534482    0.735868   -0.568617
3
h2o_n0_1_gas_phase_at_b3lyp_d4_def2_tzvppd.xyz -76.432751746071   b3lyp, C: 0, M: 1, <S^2>: 0.0
  O      0.966566   -0.054612   -0.078283
  H      1.927190   -0.085612   -0.059018
  H      0.680774   -0.834206    0.406161
3
h2s_n0_1_gas_phase_at_b3lyp_d4_def2_tzvppd.xyz -399.360635781582   b3lyp, C: 0, M: 1, <S^2>: 0.0
  S      1.010499   -0.072098    0.112415
  H      2.337949   -0.059295   -0.085158
  H      0.754681    0.013052   -1.202358
2
hcl_n0_1_gas_phase_at_b3lyp_d4_def2_tzvppd.xyz -460.769200597294   b3lyp, C: 0, M: 1, <S^2>: 0.0
  Cl     0.893982   -0.051820   -0.031870
  H      2.175278   -0.051820   -0.031870
3
hcn_n0_1_gas_phase_at_b3lyp_d4_def2_tzvppd.xyz -93.414413466443   b3lyp, C: 0, M: 1, <S^2>: 0.0
  C      1.010005   -0.072610   -0.044640
  N      2.156267   -0.072610   -0.044640
  H     -0.056482   -0.072610   -0.044640
4
hco_n0_2_gas_phase_at_b3lyp_d4_def2_tzvppd.xyz -113.850711729792   b3lyp, C: 0, M: 2, <S^2>: 0.754
  C     -1.975713   -0.220721    0.013705
  O     -2.998811   -0.791761   -0.018658
  H     -0.981525   -0.681511   -0.233719

4
hnco_n0_1_gas_phase_at_b3lyp_d4_def2_tzvppd.xyz -168.680741493585   b3lyp, C: 0, M: 1, <S^2>: 0.0
  C      1.045287    0.027178   -0.042455
  N     -0.163927   -0.018583   -0.075325
  O      2.205814   -0.047008   -0.095729
  H     -0.786103    0.622373    0.384969
3
hno_n0_1_gas_phase_at_b3lyp_d4_def2_tzvppd.xyz -130.47331477809   b3lyp, C: 0, M: 1, <S^2>: 0.0
  N      1.066472   -0.029217    0.120124
  O      2.258310   -0.066187    0.012341
  H      0.628518   -0.343127   -0.794935
5
hno3_n0_1_gas_phase_at_b3lyp_d4_def2_tzvppd.xyz -280.90143289687   b3lyp, C: 0, M: 1, <S^2>: 0.0
  N      0.965219    0.047855   -0.054894
  O      0.233708    0.384331    0.844330
  O      0.323194   -0.392588   -1.232091
  O      2.155363    0.025216   -0.115342
  H     -0.619484   -0.310943   -1.013832
3
ho2_n0_2_gas_phase_at_b3lyp_d4_def2_tzvppd.xyz -150.916369034106   b3lyp, C: 0, M: 2, <S^2>: 0.754
  O      0.889304    0.004094    0.038257
  O      2.215120   -0.018423    0.015798
  H      0.606067   -0.656941   -0.621026
3
hocl_n0_1_gas_phase_at_b3lyp_d4_def2_tzvppd.xyz -535.928659143174   b3lyp, C: 0, M: 1, <S^2>: 0.0
  O      1.027846    0.051861    0.075752
  Cl     2.727984    0.066727    0.034084
  H      0.776920    0.365732   -0.803526
3
hof_n0_1_gas_phase_at_b3lyp_d4_def2_tzvppd.xyz -175.5534524541   b3lyp, C: 0, M: 1, <S^2>: 0.0
  O      0.850027    0.080603    0.013988
  F      2.278971    0.079708    0.059996
  H      0.672602    0.062169    0.968136
4
n2f2_n0_1_gas_phase_at_b3lyp_d4_def2_tzvppd.xyz -309.038138111515   b3lyp, C: 0, M: 1, <S^2>: 0.0
  N      0.921349   -0.065290    0.090233
  N      0.525650    0.966042   -0.414275
  F     -0.856832    0.895410   -0.379720
  F      2.303832    0.005338    0.055682
6
n2h4_n0_1_gas_phase_at_b3lyp_d4_def2_tzvppd.xyz -111.860753516461   b3lyp, C: 0, M: 1, <S^2>: 0.0
  N     -3.777565   -0.719161   -0.199660
  N     -2.402843   -0.706794    0.199186
  H     -4.092307    0.186433   -0.532344
  H     -4.334353   -0.969589    0.606562
  H     -2.105002    0.203787    0.533812
  H     -1.841508   -0.945094   -0.607558
3
n2o_n0_1_gas_phase_at_b3lyp_d4_def2_tzvppd.xyz -184.66371669328   b3lyp, C: 0, M: 1, <S^2>: 0.0
  N      1.159681    0.018510   -0.089090
  N      2.280580    0.018510   -0.089090
  O      3.463909    0.018510   -0.089090
4
ncl2f_n0_1_gas_phase_at_b3lyp_d4_def2_tzvppd.xyz -1074.782893601816   b3lyp, C: 0, M: 1, <S^2>: 0.0
  N      0.938016    0.058181    0.124135
  F      0.512997   -0.607794   -1.040879
  Cl     0.359572   -0.963127    1.447956
  Cl     2.703345   -0.045110    0.068148
4
nclf2_n0_1_gas_phase_at_b3lyp_d4_def2_tzvppd.xyz -714.449257832773   b3lyp, C: 0, M: 1, <S^2>: 0.0
  N      1.015222    0.164416   -0.063747
  F      0.600859   -0.402814   -1.261968
  F      0.600565   -0.789026    0.857227
  Cl     2.786585    0.026253   -0.088682
4
nf3_n0_1_gas_phase_at_b3lyp_d4_def2_tzvppd.xyz -354.120460638413   b3lyp, C: 0, M: 1, <S^2>: 0.0
  N      0.919742    0.027477    0.159161
  F      0.539651    1.331065   -0.076936
  F      0.539267   -0.598362   -1.008346
  F      2.288610    0.096950    0.014711
2
nh_n0_3_gas_phase_at_b3lyp_d4_def2_tzvppd.xyz -55.217722886864   b3lyp, C: 0, M: 3, <S^2>: 2.006
  N      1.069443   -0.019200    0.057370
  H      2.109797   -0.019200    0.057370
4
nh3_n0_1_gas_phase_at_b3lyp_d4_def2_tzvppd.xyz -56.554519631995   b3lyp, C: 0, M: 1, <S^2>: 0.0
  N      1.030058   -0.043413   -0.096636
  H      2.042725   -0.005161   -0.086072
  H      0.711222    0.665581   -0.746818
  H      0.711214    0.231663    0.825176
4
nhf2_n0_1_gas_phase_at_b3lyp_d4_def2_tzvppd.xyz -254.917998058508   b3lyp, C: 0, M: 1, <S^2>: 0.0
  N      0.874075   -0.027435   -0.149242
  F      0.471299   -0.045307    1.191907
  F      2.267576    0.087997   -0.071754
  H      0.627580    0.937616   -0.397801
3
no2_n0_2_gas_phase_at_b3lyp_d4_def2_tzvppd.xyz -205.083739568052   b3lyp, C: 0, M: 2, <S^2>: 0.754
  N      1.176867    0.131489    0.079871
  O      0.435016    0.833440    0.691703
  O      2.361077    0.038941   -0.000794
3
nscl_n0_1_gas_phase_at_b3lyp_d4_def2_tzvppd.xyz -913.023181860962   b3lyp, C: 0, M: 1, <S^2>: 0.0
  N      1.039574   -0.005885    0.008939
  S      2.483949   -0.097500    0.036586
  Cl     3.385497   -2.011525    0.614074
3
nsf_n0_1_gas_phase_at_b3lyp_d4_def2_tzvppd.xyz -552.708085209737   b3lyp, C: 0, M: 1, <S^2>: 0.0
  N      0.988271   -0.053471   -0.089630
  S      2.426163   -0.091092   -0.046198
  F      3.115736   -1.087127    1.103948
3
o3_n0_1_gas_phase_at_b3lyp_d4_def2_tzvppd.xyz -225.425298322126   b3lyp, C: 0, M: 1, <S^2>: 0.0
  O      0.991547    0.045319   -0.087650
  O      2.243997    0.013994   -0.061398
  O      2.874597    0.843967   -0.756963
3
ocs_n0_1_gas_phase_at_b3lyp_d4_def2_tzvppd.xyz -511.509306239204   b3lyp, C: 0, M: 1, <S^2>: 0.0
  C      0.888553    0.023350   -0.020810
  O     -0.267064    0.023350   -0.020810
  S      2.451220    0.023350   -0.020810
3
onf_n0_1_gas_phase_at_b3lyp_d4_def2_tzvppd.xyz -229.728850794044   b3lyp, C: 0, M: 1, <S^2>: 0.0
  N      0.899472    0.036934   -0.079631
  O      0.487113   -0.757062   -0.761912
  F      2.431644    0.013678   -0.099616
4
p4_n0_1_gas_phase_at_b3lyp_d4_def2_tzvppd.xyz -1365.355184999309   b3lyp, C: 0, M: 1, <S^2>: 0.0
  P      0.346958    1.046343   -0.779138
  P     -1.046325    0.346693    0.779147
  P     -0.346676   -1.046015   -0.779653
  P      1.046033   -0.346941    0.779404
4
pcl3_n0_1_gas_phase_at_b3lyp_d4_def2_tzvppd.xyz -1721.899841335849   b3lyp, C: 0, M: 1, <S^2>: 0.0
  P      0.921812    0.097589    0.087333
  Cl     0.370175   -0.852156   -1.667572
  Cl     0.370125   -1.326745    1.484759
  Cl     2.972987   -0.179438    0.045560
4
pf3_n0_1_gas_phase_at_b3lyp_d4_def2_tzvppd.xyz -641.006226504606   b3lyp, C: 0, M: 1, <S^2>: 0.0
  F      1.174907    0.029742    0.207129
  P      2.731770    0.066854   -0.069636
  F      3.119101    1.118407    1.046600
  F      3.119091   -1.241592    0.730206
2
ph_n0_3_gas_phase_at_b3lyp_d4_def2_tzvppd.xyz -341.846057686062   b3lyp, C: 0, M: 3, <S^2>: 2.006
  P      0.916869    0.076200    0.026210
  H      2.344681    0.076200    0.026210
4
ph3_n0_1_gas_phase_at_b3lyp_d4_def2_tzvppd.xyz -343.111832865322   b3lyp, C: 0, M: 1, <S^2>: 0.0
  P      0.870806   -0.019306   -0.175166
  H      2.251204    0.135361    0.112953
  H      0.564825    1.327240    0.149831
  H      0.564826   -0.492515    1.126711
2
pn_n0_1_gas_phase_at_b3lyp_d4_def2_tzvppd.xyz -396.034940320029   b3lyp, C: 0, M: 1, <S^2>: 0.0
  N      0.960987   -0.076330    0.020320
  P      2.443253   -0.076330    0.020320
2
s2_n0_1_gas_phase_at_b3lyp_d4_def2_tzvppd.xyz -796.274373154003   b3lyp, C: 0, M: 1, <S^2>: 0.0
  S      0.919595    0.014850   -0.071840
  S      2.823985    0.014850   -0.071840
4
s2f2_n0_1_gas_phase_at_b3lyp_d4_def2_tzvppd.xyz -996.012776956655   b3lyp, C: 0, M: 1, <S^2>: 0.0
  F      1.015716   -0.143345    0.194378
  S      2.617797    0.044932   -0.164225
  S      3.019454    1.904194   -0.191853
  F      2.724653    2.484909   -1.710620
3
s2o_n0_1_gas_phase_at_b3lyp_d4_def2_tzvppd.xyz -871.532701846584   b3lyp, C: 0, M: 1, <S^2>: 0.0
  O      0.932675   -0.107372   -0.067850
  S      2.389221   -0.000819   -0.018529
  S      3.140474    1.577510    0.712029
3
scl2_n0_1_gas_phase_at_b3lyp_d4_def2_tzvppd.xyz -1318.479748471225   b3lyp, C: 0, M: 1, <S^2>: 0.0
  S      1.004581   -0.038964   -0.086660
  Cl     0.419825    1.804590   -0.726318
  Cl     3.039284    0.054695   -0.119152
2
sh_n0_2_gas_phase_at_b3lyp_d4_def2_tzvppd.xyz -398.711811886282   b3lyp, C: 0, M: 2, <S^2>: 0.754
  S      0.994661   -0.076040   -0.063810
  H      2.341179   -0.076040   -0.063810
8
si2h6_n0_1_gas_phase_at_b3lyp_d4_def2_tzvppd.xyz -582.524178496641   b3lyp, C: 0, M: 1, <S^2>: 0.0
  Si     0.848901    0.002728    0.047316
  Si     3.194989    0.002737    0.047311
  H      0.333558   -1.298811    0.537503
  H      0.333570    0.228990   -1.324947
  H      0.333562    1.078015    0.929386
  H      3.710329   -1.072550   -0.834760
  H      3.710318   -0.223526    1.419575
  H      3.710334    1.304276   -0.442874
3
sih2_n0_1_gas_phase_at_b3lyp_d4_def2_tzvppd.xyz -290.582970306076   b3lyp, C: 0, M: 1, <S^2>: 0.0
  Si     0.920828   -0.011693    0.199402
  H      2.425216    0.103239   -0.007897
  H      0.642846    0.714344   -1.110165
5
sih2cl2_n0_1_gas_phase_at_b3lyp_d4_def2_tzvppd.xyz -1211.098451161959   b3lyp, C: 0, M: 1, <S^2>: 0.0
  Si     1.025964    0.022169    0.063551
  Cl     0.330675   -0.198723   -1.856641
  Cl     3.080041    0.023465    0.074721
  H      0.556673   -1.118827    0.862860
  H      0.556678    1.314876    0.582859
5
sih3cl_n0_1_gas_phase_at_b3lyp_d4_def2_tzvppd.xyz -751.474253330588   b3lyp, C: 0, M: 1, <S^2>: 0.0
  Si     1.063665    0.074791    0.043420
  Cl     3.132695    0.074792    0.043421
  H      0.597475   -1.073992    0.843635
  H      0.597475   -0.043828   -1.351562
  H      0.597480    1.342187    0.638196
5
sih3f_n0_1_gas_phase_at_b3lyp_d4_def2_tzvppd.xyz -391.176233602025   b3lyp, C: 0, M: 1, <S^2>: 0.0
  F      1.048309   -0.051708    0.084878
  Si     2.656196   -0.051708    0.084877
  H      3.117808    1.000546   -0.842991
  H      3.117813   -1.381393   -0.362463
  H      3.117813    0.225723    1.460089
5
sih4_n0_1_gas_phase_at_b3lyp_d4_def2_tzvppd.xyz -291.852628354544   b3lyp, C: 0, M: 1, <S^2>: 0.0
  Si     0.953530    0.079819   -0.038342
  H      2.433718    0.079821   -0.038341
  H      0.460135   -0.016568   -1.430544
  H      0.460134    1.333691    0.574291
  H      0.460133   -1.077674    0.741226
5
sihcl3_n0_1_gas_phase_at_b3lyp_d4_def2_tzvppd.xyz -1670.72248793263   b3lyp, C: 0, M: 1, <S^2>: 0.0
  Si     1.042600   -0.020628   -0.057326
  Cl     0.360659   -1.643469    0.978801
  Cl     0.360711    1.689904    0.826581
  Cl     3.085202   -0.020698   -0.059555
  H      0.554628   -0.083640   -1.436030
5
sihf3_n0_1_gas_phase_at_b3lyp_d4_def2_tzvppd.xyz -589.845194634245   b3lyp, C: 0, M: 1, <S^2>: 0.0
  F      1.085619   -0.005552    0.134241
  Si     2.664691   -0.022897    0.106343
  F      3.175587    1.471489    0.087077
  F      3.175589   -0.703262    1.436987
  H      3.150114   -0.746958   -1.060137
3
sin_ch2_n0_1_gas_phase_at_b3lyp_d4_def2_tzvppd.xyz -39.123710286955   b3lyp, C: 0, M: 1, <S^2>: 0.0
  C     -2.871179   -0.511484    0.000000
  H     -2.219536    0.386667    0.000000
  H     -2.126617   -1.334247    0.000000
2
sio_n0_1_gas_phase_at_b3lyp_d4_def2_tzvppd.xyz -364.705659155058   b3lyp, C: 0, M: 1, <S^2>: 0.0
  O      1.034349   -0.021340    0.097690
  Si     2.547471   -0.021340    0.097690
3
so2_n0_1_gas_phase_at_b3lyp_d4_def2_tzvppd.xyz -548.606647133576   b3lyp, C: 0, M: 1, <S^2>: 0.0
  O      0.987653   -0.028943   -0.110961
  S      2.420635    0.063689   -0.032564
  O      3.012692    1.064084    0.814085
4
so3_n0_1_gas_phase_at_b3lyp_d4_def2_tzvppd.xyz -623.804093740212   b3lyp, C: 0, M: 1, <S^2>: 0.0
  O      1.113526   -0.015160    0.100980
  S      2.460988    0.364812   -0.174355
  O      3.134708   -0.170227   -1.312626
  O      3.134708    1.279815    0.688611
4
socl2_n0_1_gas_phase_at_b3lyp_d4_def2_tzvppd.xyz -1393.71227065525   b3lyp, C: 0, M: 1, <S^2>: 0.0
  O      0.969128    0.003302    0.055781
  S      2.402844    0.029864    0.183403
  Cl     3.156836   -1.766059   -0.628715
  Cl     3.156822    1.352423   -1.278028
8
trans_c2h4cl2_n0_1_gas_phase_at_b3lyp_d4_def2_tzvppd.xyz -998.936867454428   b3lyp, C: 0, M: 1, <S^2>: 0.0
  C      0.944175   -0.085278    0.033920
  C      0.467669    0.844099   -1.058061
  Cl    -1.337820    0.858364   -1.076527
  Cl     2.749670   -0.099397    0.052504
  H      0.616873   -1.106216   -0.137182
  H      0.615605    0.245989    1.014236
  H      0.796164    0.512770   -2.038383
  H      0.795064    1.865018   -0.887026
3
tri_ch2_n0_3_gas_phase_at_b3lyp_d4_def2_tzvppd.xyz -39.142270562621   b3lyp, C: 0, M: 3, <S^2>: 2.006
  C     -2.679435   -0.501041    0.000000
  H     -2.322351    0.516016    0.000000
  H     -2.215546   -1.474038    0.000000
