# Supplementary material for: Steric Mapping, Ligand Dynamics, and Cycloisomerization Catalysis with Redox Robust MnI/0/‑I Dicarbenes
Source: Organometallics. 2026 Apr 27;45(12):1355–67. doi: 10.1021/acs.organomet.6c00057 (PMC13292348; doi:10.1021/acs.organomet.6c00057)
Supplement: Supplementary file 2 [file om6c00057_si_002.zip › comp_SI/1_redox_potential_benchmark/0b_functional_benchmark_stats_sorted_by_MAE_only_n1_potentials.csv.csv]

functional	solv_model	ME	MAE	MDN	RMSE	MAX	MIN	AMAX	SD	N
pw6b95	cosmors	0.0007286586341317958	0.047295030984552955	-0.00740216597162302	0.04941402270076708	0.0679139543245233	-0.05019498784475007	0.0679139543245233	0.05705219477013225	4
wb97x-v	cosmors	-0.07784870636650282	0.07784870636650282	-0.0887961522409787	0.09330747960063886	-0.0020661895417259935	-0.13173633144232788	0.13173633144232788	0.059395450628092844	4
wb97x-d4rev	cosmors	-0.07988240266658747	0.07988240266658747	-0.07053034011352555	0.09382985362324892	-0.031117084353170288	-0.1473518460861285	0.1473518460861285	0.05683711434351672	4
wb97m-d4rev	cosmors	-0.09356023685669551	0.09356023685669551	-0.09096614674766501	0.10539554259136652	-0.037872517243647597	-0.15443613668780443	0.15443613668780443	0.056032163114263685	4
wb97m-v	cosmors	-0.10556619324519051	0.10556619324519051	-0.11666367105515862	0.11700850918735792	-0.0331175715072729	-0.1558198593631719	0.1558198593631719	0.058272578639438	4
tpssh	cosmors_fine	0.024287480545580553	0.10735722029555744	0.02987461104308997	0.120384336345372	0.17449018279927309	-0.13708948270313082	0.17449018279927309	0.13614946064803785	4
pbe0	cosmors_fine	0.11288521020469383	0.13589465520009752	0.1133634521798289	0.16441739852699297	0.2708328264499249	-0.04601888999080739	0.2708328264499249	0.138033861813813	4
pw6b95	cpcm	-0.05154734064887406	0.1372900973473627	-0.012824887562126186	0.15812389561048282	0.09171973126311106	-0.27225931873435494	0.27225931873435494	0.1726114636404114	4
wb97x-d4rev	cpcm	-0.132158401949593	0.1406894983984533	-0.10494186145703954	0.19677959939375775	0.017062192897720596	-0.3358120777820135	0.3358120777820135	0.1683502996005555	4
wb97x-v	cpcm	-0.13012470565198014	0.1421199085661124	-0.09171566756273952	0.20110107240128458	0.023990405828264505	-0.36105789331070604	0.36105789331070604	0.17704689510572139	4
wb97m-d4rev	cpcm	-0.14583623612734625	0.14583623612734625	-0.11186172319323251	0.20721140254036166	-0.0032896914780105035	-0.3563318066449095	0.3563318066449095	0.16997394927832404	4
pw6b95	smd	-0.03999831068010279	0.15319856529104364	-0.0012279721249521813	0.16770688011587967	0.11383541341370784	-0.27137271188421463	0.27137271188421463	0.1880628716890179	4
wb97m-d4rev	smd	-0.13428720616351636	0.1538391495618187	-0.10560662351791306	0.2097975899436058	0.02950962220618214	-0.35544519982442146	0.35544519982442146	0.1861253162323443	4
wb97m-v	smd	-0.14629316253965624	0.15386052759104357	-0.10768575509682843	0.22053335696647083	0.014453674416441631	-0.38425481438140974	0.38425481438140974	0.19055453157927107	4
wb97x-d4rev	smd	-0.12060937197587956	0.1538794028777118	-0.09868676177677871	0.2004730078813371	0.04986150660168143	-0.33492547095164227	0.33492547095164227	0.18490648548414795	4
wb97x-v	smd	-0.11857567568320798	0.15401055953394865	-0.08011875212062258	0.20413708926582802	0.04610608799863125	-0.360171286490218	0.360171286490218	0.19187412662192652	4
wb97m-v	cpcm	-0.15784219251831227	0.15784219251831227	-0.11928267054388719	0.21911446855087122	-0.007662007763808321	-0.3851414212216664	0.3851414212216664	0.17548786316758122	4
pw6b95	cosmors_fine	-0.16338899151258884	0.16338899151258884	-0.1446770766325277	0.20332479463951594	-0.023543792392979324	-0.3406580203923206	0.3406580203923206	0.1397378954457261	4
tpssh	cpcm	0.13612913140929556	0.17047452192199358	0.16770377466823005	0.19852431370645213	0.27779975732611817	-0.06869078102539605	0.27779975732611817	0.1668562763353282	4
tpssh	smd	0.1476781613805382	0.18158024847805015	0.17395887435343316	0.21671909760957703	0.31059907101031037	-0.06780417419502394	0.31059907101031037	0.1831514051997167	4
b3lyp	cosmors_fine	0.1845390637441418	0.1845390637441418	0.1621546222609379	0.22393392908738363	0.365080663025688	0.04876634742900343	0.365080663025688	0.14647747744482284	4
tpssh	cosmors	0.1884051306873596	0.1884051306873596	0.1933990904690983	0.19439815859801005	0.2422725352254851	0.12454980658575665	0.2422725352254851	0.055307031463470796	4
pbe0	cpcm	0.22472686107335021	0.22472686107335021	0.2511926158148524	0.26749550662635996	0.3741424009866532	0.022379811677042838	0.3741424009866532	0.16753779266148539	4
pbe0	smd	0.23627589104212193	0.23627589104212193	0.2574477154951137	0.28504889005350825	0.40694171467084583	0.02326641850741451	0.40694171467084583	0.18412522200208692	4
wb97x-v	cosmors_fine	-0.2419663565156947	0.2419663565156947	-0.21353181128801746	0.27165607425511135	-0.1113452084983031	-0.4294565949884408	0.4294565949884408	0.1425917482148169	4
wb97x-d4rev	cosmors_fine	-0.24400005281330767	0.24400005281330767	-0.24277102508712123	0.271947231961629	-0.08624738161923995	-0.40421077945974826	0.40421077945974826	0.13865675220339435	4
wb97m-d4rev	cosmors_fine	-0.2576778869984741	0.2576778869984741	-0.24969088682825624	0.2843993569074685	-0.10659926601473968	-0.42473050832264425	0.42473050832264425	0.138972902689137	4
wb97m-v	cosmors_fine	-0.2696838433820265	0.2696838433820265	-0.24488370904705892	0.29625551938447886	-0.1354278325345879	-0.45354012289940027	0.45354012289940027	0.1416001760096172	4
pbe0	cosmors	0.27700286035141425	0.27700286035141425	0.28710570865552754	0.2814025147634222	0.3256875899156353	0.20811243417896663	0.3256875899156353	0.057233913865970085	4
r2scan0	cosmors_fine	0.2885475382803098	0.2885475382803098	0.27330909617375865	0.3087841445826467	0.445892958831847	0.161679001941875	0.445892958831847	0.12695388190472937	4
b3lyp	cpcm	0.29638071461774035	0.29638071461774035	0.29998378590584573	0.3320846332168196	0.46839023755253173	0.1171650491067382	0.46839023755253173	0.17296888206236075	4
b3lyp	smd	0.3079297445889831	0.3079297445889831	0.30623888558116474	0.34954531230719416	0.5011895512367244	0.1180516559568785	0.5011895512367244	0.19100156283234104	4
b3lyp	cosmors	0.3486567138883911	0.3486567138883911	0.3507146440771187	0.3521872041506817	0.4167578803216281	0.27643968707769884	0.4167578803216281	0.05743776490570844	4
r2scan0	cpcm	0.40038918915637906	0.40038918915637906	0.411138259813724	0.42198535559470945	0.5492025333685748	0.23007770362949342	0.5492025333685748	0.15388366836928338	4
r2scan0	smd	0.4119382191177378	0.4119382191177378	0.4173933594890432	0.4378801284847924	0.5820018470428834	0.23096431044998145	0.5820018470428834	0.17144838116068614	4
r2scan0	cosmors	0.4526651884171457	0.4526651884171457	0.47236279670779924	0.45548275801958404	0.4975701761277871	0.36836498412519725	0.4975701761277871	0.058409702942769544	4
r2scanh	cosmors_fine	0.6024378902317566	0.6024378902317566	0.22972620464835358	0.9639533937152533	1.8987106641788527	0.05158848745146649	1.8987106641788527	0.8689263364775823	4
r2scanh	cpcm	0.7142795410905289	0.7142795410905289	0.3675553682734932	1.0375500549593921	2.0020202386958124	0.11998718911931716	2.0020202386958124	0.8689571172585681	4
r2scanh	smd	0.7258285710667136	0.7258285710667137	0.3738104679537543	1.055180488871321	2.0348195523997727	0.12087379595957337	2.0348195523997727	0.8843670049008481	4
r2scanh	cosmors	0.7665555403661217	0.7665555403661218	0.404224136597205	1.0285092062964334	1.9503878814747937	0.3073860067952834	1.9503878814747937	0.7918112493690422	4
