# Supplementary material for: Steric Mapping, Ligand Dynamics, and Cycloisomerization Catalysis with Redox Robust MnI/0/‑I Dicarbenes
Source: Organometallics. 2026 Apr 27;45(12):1355–67. doi: 10.1021/acs.organomet.6c00057 (PMC13292348; doi:10.1021/acs.organomet.6c00057)
Supplement: Supplementary file 2 [file om6c00057_si_002.zip › comp_SI/1_redox_potential_benchmark/1b_E0_sorted_by_MAE_from_0b_data.csv.csv]

functional	solv_model	E0_mnco3_b_h_n1_2_mecn	dE0_mnco3_b_h_n1_2_mecn	E0_mnco3_b_ph_n1_2_mecn	dE0_mnco3_b_ph_n1_2_mecn	E0_mnco3_b_h_n2_1_mecn	dE0_mnco3_b_h_n2_1_mecn	E0_mnco3_b_ph_n2_1_mecn	dE0_mnco3_b_ph_n2_1_mecn	E0_mnco3_b_h_n1_2_thf	dE0_mnco3_b_h_n1_2_thf	E0_mnco3_b_ph_n1_2_thf	dE0_mnco3_b_ph_n1_2_thf	E0_mnco3_b_h_n2_1_thf	dE0_mnco3_b_h_n2_1_thf	E0_mnco3_b_ph_n2_1_thf	dE0_mnco3_b_ph_n2_1_thf
pw6b95	cosmors	-1.9318665750871538	0.028133424912846206	-1.81019498784475	-0.05019498784475007	-2.9738475563830056	-0.07384755638300566	-3.0881047611594212	-0.23810476115942114	-2.0629377568560923	-0.042937756856092246	-1.8920860456754767	0.0679139543245233	-3.219948485285909	-0.36994848528590873	-3.310952013753206	-0.18095201375320613
wb97x-v	cosmors	-2.0196679912023616	-0.05966799120236166	-1.8779243132795957	-0.11792431327959574	-3.4437248582414464	-0.5437248582414465	-0.8990330103081501	1.95096698969185	-2.151736331442328	-0.13173633144232788	-1.962066189541726	-0.0020661895417259935	-3.695133604880069	-0.8451336048800688
wb97x-d4rev	cosmors	-1.9945701643134153	-0.03457016431341531	-1.9073518460861285	-0.1473518460861285	-3.4189819532660515	-0.5189819532660516	-3.759040276759851	-0.9090402767598511	-2.126490515913636	-0.10649051591363579	-1.9911170843531703	-0.031117084353170288	-3.670002010981978	-0.8200020109819781
wb97m-d4rev	cosmors	-2.014922048708914	-0.05492204870891415	-1.9144361366878044	-0.15443613668780443	-3.3760958373647627	-0.4760958373647628	-0.9119384354851303	1.9380615645148698	-2.147010244786416	-0.12701024478641587	-1.9978725172436476	-0.037872517243647597	-3.6271895170947754	-0.7771895170947754	-3.845987343815304	-0.7159873438153039
wb97m-v	cosmors	-2.0437506152386473	-0.08375061523864735	-1.90957672687167	-0.1495767268716699	-3.3732218728155035	-0.47322187281550354	-3.6024022788887278	-0.7524022788887277	-2.175819859363172	-0.1558198593631719	-1.9931175715072729	-0.0331175715072729	-0.687520086903449	2.162479913096551
tpssh	cosmors_fine	-1.7855098172007269	0.17449018279927309	-1.671200781116997	0.0887992188830029	-0.37123264334695794	2.528767356653042	-2.8451153042456117	0.004884695754388435	-2.157089482703131	-0.13708948270313082	-1.989049996796823	-0.029049996796822963	-1.2251267109547395	1.6248732890452606
pbe0	cosmors_fine	-1.689167173550075	0.2708328264499249	-1.5876381535435544	0.1723618464564456	-2.9274974909656857	-0.027497490965685767	-2.947155862935472	-0.09715586293547185	-2.0660188899908074	-0.04601888999080739	-1.9056349420967877	0.05436505790321222	-3.78017897990337	-0.9301789799033697	-3.722255734128478	-0.5922557341284782
pw6b95	cpcm	-1.8802342178661338	0.0797657821338662	-1.668280268736889	0.09171973126311106	-2.652912906476372	0.247087093523628	-2.7238380564300284	0.12616194356997168	-2.292259318734355	-0.27225931873435494	-2.0654155572581185	-0.10541555725811858	-3.4239286014833787	-0.5739286014833787	-3.4584529274110025	-0.3284529274110026
wb97x-d4rev	cpcm	-1.9429378071022794	0.017062192897720596	-1.765437126978267	-0.005437126978266926	-3.098047303359418	-0.1980473033594179	-3.3947735720205747	-0.5447735720205746	-2.3558120777820135	-0.3358120777820135	-2.164446595935812	-0.20444659593581216	-3.8739821271794472	-1.0239821271794471
wb97x-v	cpcm	-1.968035633991227	-0.008035633991227087	-1.7360095941717355	0.023990405828264505	-3.1227902083348136	-0.22279020833481367	-0.5347663055787581	2.315233694421242	-2.381057893310706	-0.36105789331070604	-2.135395701134252	-0.17539570113425196	-3.899113721077539	-1.0491137210775388
wb97m-d4rev	cpcm	-1.9632896914780105	-0.0032896914780105035	-1.7725214175700597	-0.012521417570059645	-3.05516118745813	-0.15516118745813	-0.5476717307458543	2.302328269254146	-2.3763318066449095	-0.3563318066449095	-2.1712020288164053	-0.21120202881640537	-3.831169633292245	-0.9811696332922448	-3.9934882574632162	-0.8634882574632163
pw6b95	smd	-1.847434904191826	0.11256509580817387	-1.6461645865862922	0.11383541341370784	-2.560075036644472	0.33992496335552813	-2.60434948235037	0.2456505176496302	-2.2913727118842147	-0.27137271188421463	-2.075021040058078	-0.11502104005807823	-3.427607655914279	-0.5776076559142789	-3.4638694119219915	-0.3338694119219916
wb97m-d4rev	smd	-1.9304903777938178	0.02950962220618214	-1.7504057354095774	0.009594264590422563	-2.9623233176163444	-0.062323317616344465	-0.428183156676079	2.421816843323921	-2.3754451998244215	-0.35544519982442146	-2.1808075116262486	-0.22080751162624868	-3.8348486877231447	-0.9848486877231446	-3.998904741984089	-0.868904741984089
wb97m-v	smd	-1.959318944313667	0.0006810556863330319	-1.7455463255835584	0.014453674416441631	-2.9594493530572006	-0.05944935305720067	-3.118647000059908	-0.2686470000599077	-2.4042548143814098	-0.38425481438140974	-2.17605256587999	-0.2160525658799899	-0.8951792575219346	1.9548207424780655
wb97x-d4rev	smd	-1.9101384933983185	0.04986150660168143	-1.743321444798017	0.016678555201983025	-3.005209433497864	-0.10520943349786416	-3.2752849979310312	-0.42528499793103114	-2.3549254709516423	-0.33492547095164227	-2.1740520787555404	-0.21405207875554044	-3.8776611816004642	-1.0276611816004642
wb97x-v	smd	-1.9352363202971499	0.024763679702850094	-1.7138939120013688	0.04610608799863125	-3.0299523384831435	-0.12995233848314358	-0.41527773148921465	2.4347222685107854	-2.380171286490218	-0.360171286490218	-2.1450011839440952	-0.18500118394409526	-3.902792775508439	-1.052792775508439
wb97m-v	cpcm	-1.9921182580077432	-0.03211825800774326	-1.7676620077638083	-0.007662007763808321	-3.0522872229187543	-0.1522872229187544	-3.2381355741593354	-0.3881355741593353	-2.4051414212216664	-0.3851414212216664	-2.166447083080031	-0.20644708308003112	-0.8915002030910353	1.9584997969089648
pw6b95	cosmors_fine	-1.9835437923929793	-0.023543792392979324	-1.845945575557388	-0.08594557555738791	-3.0455390620448437	-0.1455390620448438	-3.072626105087882	-0.22262610508788194	-2.3606580203923206	-0.3406580203923206	-2.1634085777076675	-0.20340857770766751	-3.8963144614978322	-1.0463144614978321	-3.8512061712952756	-0.7212061712952758
tpssh	cpcm	-1.6822002426738818	0.27779975732611817	-1.4935354743063822	0.2664645256936178	0.02139351221162933	2.9213935122116292	-2.4963272555877576	0.3536727444122425	-2.088690781025396	-0.06869078102539605	-1.8910569763571576	0.06894302364284233	-0.7527408509402846	2.0972591490597154
tpssh	smd	-1.6494009289896896	0.31059907101031037	-1.4714197921360168	0.2885802078639832	0.11423138206329853	3.0142313820632984	-2.376838681498215	0.4731613185017851	-2.087804174195024	-0.06780417419502394	-1.9006624591571168	0.05933754084288312	-0.7564199053613008	2.0935800946386993
b3lyp	cosmors_fine	-1.594919336974312	0.365080663025688	-1.5193109006349381	0.2406890993650619	-0.2802034118337895	2.6197965881662104	-0.6609781410272575	2.1890218589727426	-1.9712336525709966	0.04876634742900343	-1.876379854843186	0.08362014515681393	-1.1312145976314927	1.7187854023685074
tpssh	cosmors	-1.7338325999047859	0.22616740009521408	-1.6354501934142434	0.12454980658575665	-0.2995411376851207	2.600458862314879	-2.8605939603171504	-0.01059396031715032	-1.8593692191570175	0.16063078084298255	-1.7177274647745149	0.2422725352254851	-0.5487607347428147	2.3012392652571854
pbe0	cpcm	-1.5858575990133468	0.3741424009866532	-1.4099728467131727	0.3500271532868273	-2.534871335387331	0.3651286646126688	-2.5983678142677356	0.25163218573226454	-1.9976201883229572	0.022379811677042838	-1.8076419216571225	0.1523580783428775	-3.3077931198790314	-0.45779311987903126	-3.3295024902343204	-0.19950249023432054
pbe0	smd	-1.5530582853291541	0.40694171467084583	-1.3878571645428064	0.3721428354571936	-2.442033465545545	0.4579665344544548	-2.478879240178192	0.37112075982180803	-1.9967335814925855	0.02326641850741451	-1.8172474044669662	0.14275259553303377	-3.3114721743198166	-0.46147217431981646	-3.334918974755194	-0.20491897475519405
wb97x-v	cosmors_fine	-2.071345208498303	-0.1113452084983031	-1.9136749009922336	-0.15367490099223358	-3.5154163639032845	-0.6154163639032846	-0.8835543542366113	1.9664456457633888	-2.449456594988441	-0.4294565949884408	-2.2333887215838013	-0.27338872158380134	-4.371499581101878	-1.5214995811018777
wb97x-d4rev	cosmors_fine	-2.04624738161924	-0.08624738161923995	-1.943102433788881	-0.18310243378888091	-3.490673458918004	-0.5906734589180043	-3.7435616206784275	-0.8935616206784274	-2.4242107794597483	-0.40421077945974826	-2.2624396163853615	-0.30243961638536154	-4.346367987193902	-1.4963679871939015
wb97m-d4rev	cosmors_fine	-2.0665992660147396	-0.10659926601473968	-1.9501867244004418	-0.19018672440044182	-3.447787343026601	-0.5477873430266009	-0.8964597794135911	1.953540220586409	-2.4447305083226443	-0.42473050832264425	-2.2691950492560706	-0.30919504925607066	-4.303555493316583	-1.4535554933165833	-4.386241501367258	-1.256241501367258
wb97m-v	cosmors_fine	-2.095427832534588	-0.1354278325345879	-1.9453273145744223	-0.1853273145744223	-3.4449133784773407	-0.5449133784773408	-3.586923622817188	-0.736923622817188	-2.4735401228994003	-0.45354012289940027	-2.2644401035196955	-0.3044401035196955	-1.3638860631153729	1.4861139368846272
pbe0	cosmors	-1.6374899562244818	0.3225100437755182	-1.5518875658210334	0.20811243417896663	-2.855805985303848	0.04419401469615192	-2.9626345189971275	-0.1126345189971274	-1.7682986264644631	0.2517013735355369	-1.6343124100843647	0.3256875899156353	-3.103813003691446	-0.2538130036914459	-3.1820015765864085	-0.05200157658640858
r2scan0	cosmors_fine	-1.514107041168153	0.445892958831847	-1.4273856035775552	0.33261439642244484	-2.988025783940658	-0.08802578394065819	-2.9457777312473397	-0.09577773124733957	-1.858320998058125	0.161679001941875	-1.7459962040749275	0.21400379592507246	-3.872491630437701	-1.0224916304377007	-3.726782446167123	-0.596782446167123
b3lyp	cpcm	-1.4916097624474682	0.46839023755253173	-1.3416455938045564	0.4183544061954436	0.11242274373468053	3.0124227437346804	-0.3121900923595211	2.537809907640479	-1.9028349508932618	0.1171650491067382	-1.7783868343837521	0.18161316561624785	-0.6588287375972701	2.19117126240273
b3lyp	smd	-1.4588104487632756	0.5011895512367244	-1.3195299116440746	0.4404700883559254	0.20526061357646608	3.105260613576466	-0.19270151827986215	2.657298481720138	-1.9019483440431215	0.1180516559568785	-1.7879923171935959	0.1720076828064041	-0.6625077920281703	2.1874922079718297
b3lyp	cosmors	-1.5432421196783719	0.4167578803216281	-1.4835603129223012	0.27643968707769884	-0.20851190617195225	2.6914880938280477	-0.6764567970987976	2.1735432029012025	-1.6735133890248837	0.34648661097511635	-1.6050573228208789	0.3549426771791211	-0.45484862140968474	2.3951513785903153
r2scan0	cpcm	-1.4107974666314251	0.5492025333685748	-1.2497202967471734	0.5102797032528266	-2.5953996283721876	0.3046003716278123	-2.5969896825796033	0.2530103174203968	-1.7899222963705066	0.23007770362949342	-1.6480031836253786	0.3119968163746214	-3.4001057704034787	-0.5501057704034786	-3.3340292022630815	-0.20402920226308163
r2scan0	smd	-1.3779981529571166	0.5820018470428834	-1.2276046145866917	0.5323953854133083	-2.5025617585304025	0.3974382414695974	-2.4775011085098284	0.3724988914901717	-1.7890356895500186	0.23096431044998145	-1.6576086664352219	0.3023913335647781	-3.4037848248343785	-0.5537848248343784	-3.33944568677407	-0.20944568677407016
r2scan0	cosmors	-1.4624298238722129	0.4975701761277871	-1.3916350158748028	0.36836498412519725	-2.916334278278821	-0.016334278278820946	-2.9612563873188797	-0.11125638731887966	-1.5606007345218966	0.4593992654781034	-1.4746736720625049	0.4853263279374951	-3.196125654225777	-0.3461256542257769	-3.186528288615169	-0.05652828861516923
r2scanh	cosmors_fine	-0.06128933582114726	1.8987106641788527	-1.4883645808975854	0.2716354191024146	-1.702628308383055	1.197371691616945	-0.6561715672508459	2.193828432749154	-1.9684115125485335	0.05158848745146649	-1.7721830098057074	0.18781699019429254	-1.1722945090938222	1.677705490906178	-1.4633775454483415	1.6666224545516584
r2scanh	cpcm	0.042020238695812395	2.0020202386958124	-1.3106992740869714	0.4493007259130286	-1.3100021528145844	1.5899978471854155	-0.3073835185929932	2.542616481407007	-1.9000128108806829	0.11998718911931716	-1.6741899893660421	0.28581001063395783	-0.6999086490694837	2.1500913509305164	-1.0706243015541839	2.059375698445816
r2scanh	smd	0.07481955239977278	2.0348195523997727	-1.288583591916606	0.471416408083394	-1.2171642829727998	1.6828357170272001	-0.18789494450344968	2.6621050554965504	-1.8991262040404266	0.12087379595957337	-1.6837954721758854	0.27620452782411453	-0.7035877035102676	2.1464122964897325	-1.0760407860750565	2.0539592139249434
r2scanh	cosmors	-0.00961211852520627	1.9503878814747937	-1.4526139932047166	0.3073860067952834	-1.6309368027311018	1.2690631972688982	-0.6716502233322696	2.1783497766677304	-1.6706912490123051	0.34930875098769487	-1.5008604777932848	0.45913952220671517	-0.49592853288189875	2.3540714671181013	-0.9231233879062715	2.2068766120937284
