# Supplementary material for: Steric Mapping, Ligand Dynamics, and Cycloisomerization Catalysis with Redox Robust MnI/0/‑I Dicarbenes
Source: Organometallics. 2026 Apr 27;45(12):1355–67. doi: 10.1021/acs.organomet.6c00057 (PMC13292348; doi:10.1021/acs.organomet.6c00057)
Supplement: Supplementary file 2 [file om6c00057_si_002.zip › comp_SI/1_redox_potential_benchmark/0a_functional_benchmark_stats_sorted_by_MAE_all_potentials.csv.csv]

functional	solv_model	ME	MAE	MDN	RMSE	MAX	MIN	AMAX	SD	N
pw6b95	cosmors	-0.10749227275562681	0.1315041175649692	-0.06202127211387787	0.17375263828036275	0.0679139543245233	-0.36994848528590873	0.36994848528590873	0.14593693591887658	8
pbe0	cosmors	0.09171954460335338	0.19633181942209885	0.12615322443755927	0.22319116018441912	0.3256875899156353	-0.2538130036914459	0.3256875899156353	0.21752325096667052	8
pw6b95	cpcm	-0.09191523179953473	0.22809886942217897	-0.012824887562126186	0.2770958539858027	0.247087093523628	-0.5739286014833787	0.5739286014833787	0.27945600718816777	8
pw6b95	smd	-0.06073685369394041	0.2637308512507004	-0.0012279721249521813	0.30279839342261233	0.33992496335552813	-0.5776076559142789	0.5776076559142789	0.3171262059048885	8
pbe0	cpcm	0.1072965855656228	0.2716204880939608	0.20199513203757102	0.3025369537547587	0.3741424009866532	-0.45779311987903126	0.45779311987903126	0.30240191063865035	8
pbe0	cosmors_fine	-0.14944340338927878	0.2738333360916745	-0.03675819047824658	0.4084004601380575	0.2708328264499249	-0.9301789799033697	0.9301789799033697	0.4063181090502596	8
r2scan0	cosmors	0.160052018153742	0.2926131702634037	0.17601535292318815	0.3474013132721342	0.4975701761277871	-0.3461256542257769	0.4975701761277871	0.3296249365534242	8
pbe0	smd	0.1384749636712175	0.3050727509399701	0.2569366776774209	0.34048197415943815	0.4579665344544548	-0.46147217431981646	0.46147217431981646	0.33252739378242135	8
wb97x-d4rev	smd	-0.2915133001332682	0.3105247463628867	-0.21405207875554044	0.44861398712137546	0.04986150660168143	-1.0276611816004642	1.0276611816004642	0.3683118101564762	7
wb97x-d4rev	cpcm	-0.3279195157654017	0.3327944280218933	-0.20444659593581216	0.4689546458230583	0.017062192897720596	-1.0239821271794471	1.0239821271794471	0.3621028300392265	7
pw6b95	cosmors_fine	-0.3486552207470236	0.3486552207470236	-0.21301734139777473	0.4810171753121436	-0.023543792392979324	-1.0463144614978321	1.0463144614978321	0.3542671469645757	8
r2scan0	cpcm	0.17562905912589563	0.3641628022925357	0.27880534452410455	0.3894429423018632	0.5492025333685748	-0.5501057704034786	0.5501057704034786	0.371591540576147	8
wb97x-d4rev	cosmors	-0.366793407382033	0.366793407382033	-0.1473518460861285	0.507559420353322	-0.031117084353170288	-0.9090402767598511	0.9090402767598511	0.3789358191992738	7
r2scan0	cosmors_fine	-0.08111092983394777	0.3696584681142576	0.03682660900060841	0.4743351829919647	0.445892958831847	-1.0224916304377007	1.0224916304377007	0.49961686221743157	8
r2scan0	smd	0.20680743722778397	0.3976150651298961	0.3374451125274749	0.42044823337070747	0.5820018470428834	-0.5537848248343784	0.5820018470428834	0.39134551902280507	8
wb97m-v	smd	0.14879310560033315	0.4140513151370498	-0.05944935305720067	0.7645324824998988	1.9548207424780655	-0.38425481438140974	1.9548207424780655	0.8099993518169076	7
wb97m-v	cpcm	0.11238688996537514	0.44718448058004334	-0.1522872229187544	0.7747448131018997	1.9584997969089648	-0.3881355741593353	1.9584997969089648	0.8279684964563826	7
wb97x-v	cosmors	0.03581624301490335	0.5216028968970539	-0.11792431327959574	0.8324649172729859	1.95096698969185	-0.8451336048800688	1.95096698969185	0.8983322739560529	7
wb97m-d4rev	cosmors	-0.050681510148344294	0.5351969012770618	-0.14072319073711015	0.8018606625985666	1.9380615645148698	-0.7771895170947754	1.9380615645148698	0.8555111466266203	8
wb97m-v	cosmors	0.07351299834450827	0.5443384053973634	-0.1495767268716699	0.8881064503138142	2.162479913096551	-0.7524022788887277	2.162479913096551	0.955972658530203	7
wb97m-v	cosmors_fine	-0.12492263399114394	0.5495266159581803	-0.3044401035196955	0.6968901307518581	1.4861139368846272	-0.736923622817188	1.4861139368846272	0.7405348662726148	7
wb97x-d4rev	cosmors_fine	-0.5652290397205091	0.5652290397205091	-0.40421077945974826	0.7252867261597516	-0.08624738161923995	-1.4963679871939015	1.4963679871939015	0.4909003250153625	7
wb97x-v	cpcm	0.07469013462870981	0.5936596082997205	-0.17539570113425196	0.9763158667555326	2.315233694421242	-1.0491137210775388	2.315233694421242	1.0514512501200635	7
wb97x-v	smd	0.11109635025519589	0.6047870886625947	-0.12995233848314358	1.0155800993997752	2.4347222685107854	-1.052792775508439	2.4347222685107854	1.0903687277551135	7
wb97m-d4rev	cpcm	-0.03510446918360377	0.6106865364971403	-0.1831816081372677	0.9490022744271271	2.302328269254146	-0.9811696332922448	2.302328269254146	1.0138317657629101	8
wb97m-d4rev	smd	-0.003926091081715322	0.6191562736118468	-0.14156541462129657	0.9855241956608147	2.421816843323921	-0.9848486877231446	2.421816843323921	1.0535613215818942	8
tpssh	cosmors_fine	0.6079536090907162	0.6554220318049886	0.0887992188830029	1.1397287248369143	2.528767356653042	-0.13708948270313082	2.528767356653042	1.0412826887933027	7
wb97x-v	cosmors_fine	-0.16261938932922176	0.7244610024044756	-0.27338872158380134	0.9896460294117947	1.9664456457633888	-1.5214995811018777	1.9664456457633888	1.0544097388438907	7
wb97m-d4rev	cosmors_fine	-0.29184445813974125	0.7802295132863435	-0.36696277878935746	1.0081473494345174	1.953540220586409	-1.4535554933165833	1.953540220586409	1.0316078382380798	8
tpssh	cosmors	0.8063892414291932	0.8094160872340933	0.22616740009521408	1.3206796550485347	2.600458862314879	-0.01059396031715032	2.600458862314879	1.1297136803901957	7
tpssh	cpcm	0.8452631330458242	0.8648890704816516	0.27779975732611817	1.3740330633460773	2.9213935122116292	-0.06869078102539605	2.9213935122116292	1.1700768967303203	7
tpssh	smd	0.8816693486751337	0.9010419698737119	0.31059907101031037	1.4081608440842155	3.0142313820632984	-0.06780417419502394	3.0142313820632984	1.1859618358763455	7
b3lyp	cosmors_fine	1.037965729212004	1.037965729212004	0.365080663025688	1.454547535942212	2.6197965881662104	0.04876634742900343	2.6197965881662104	1.1006323754308	7
r2scanh	cosmors_fine	1.1431599538438704	1.1431599538438704	1.4319970730843017	1.3944413245757863	2.193828432749154	0.05158848745146649	2.193828432749154	0.8536656606238794	8
b3lyp	cosmors	1.2364013615533043	1.236401361553304	0.4167578803216281	1.6125087662011612	2.6914880938280477	0.27643968707769884	2.6914880938280477	1.1180692703326487	7
b3lyp	cpcm	1.2752752531784073	1.2752752531784073	0.46839023755253173	1.7220221597189875	3.0124227437346804	0.1171650491067382	3.0124227437346804	1.2498822231419764	7
b3lyp	smd	1.311681468803481	1.311681468803481	0.5011895512367244	1.7719129517696264	3.105260613576466	0.1180516559568785	3.105260613576466	1.2867381649818692	7
r2scanh	cosmors	1.384322901826618	1.384322901826618	1.609725539371846	1.620147013052467	2.3540714671181013	0.3073860067952834	2.3540714671181013	0.899858050635075	8
r2scanh	cpcm	1.3998999427913588	1.3998999427913588	1.796009042940614	1.6644425972550525	2.542616481407007	0.11998718911931716	2.542616481407007	0.9625260276880948	8
r2scanh	smd	1.4310783209006601	1.4310783209006603	1.8588276347134864	1.7028724641165556	2.6621050554965504	0.12087379595957337	2.6621050554965504	0.9866476971439557	8
