# Supplementary material for: Steric Mapping, Ligand Dynamics, and Cycloisomerization Catalysis with Redox Robust MnI/0/‑I Dicarbenes
Source: Organometallics. 2026 Apr 27;45(12):1355–67. doi: 10.1021/acs.organomet.6c00057 (PMC13292348; doi:10.1021/acs.organomet.6c00057)
Supplement: Supplementary file 2 [file om6c00057_si_002.zip › comp_SI/2_scaling_factors/get_scaling_factors.py]

#!/usr/bin/env python3
"""
'ORCA frequency scaling factor calculator'

This script reads ORCA frequency output files from a directory, matches the
calculated vibrational frequencies to experimental reference data stored in
LITERATURE_DATA, and computes least-squares scaling factors similar to the procedure by
McKemmish et. al. (https://doi.org/10.1021/acs.jpca.2c06908).

Usage
-----
1) In the directory with ORCA outputs (e.g. alcl3_n0_1.optfreq.out):

       get_scaling_factors.py

2) From anywhere, for a specific directory:

       get_scaling_factors.py path/to/folder

Filenames must start with the key used in LITERATURE_DATA, e.g.

    alcl3_n0_1.optfreq.out  ->  LITERATURE_DATA["alcl3_n0_1"]

Output
------
The script prints one global scaling factor (all frequencies with literature
data) and separate factors for low, medium, and high frequency ranges.
"""

import os
import re
import argparse
import sys
import random
import numpy as np

LITERATURE_DATA = {
    'alcl3_n0_1': [151, 151, 214, 375, 616, 616],
    'bh3co_n0_1': [313.7, 313.7, 692.908, 818.193, 818.193, 1083.1, 1115, 1115, 2166, 2387, 2456, 2456],
    'bh_n0_1': [2269.23],
    'bo_n0_2': [1772.86],
    'c2cl2_n0_1': [171.526, 171.526, 333, 333, 477, 993.024, 2234],
    'c2h2_n0_1': [612.82, 612.82, 730.334, 730.334, 1974.34, 3288.58, 3372.82],
    'c2h2o2_n0_1': [127.63, 341.52, 550.39, 801.48, 1047.91, 1065, 1312.51, 1338, 1732.1, 1745, 2835.07, 2844],
    'c2h2o_n0_1': [439.374, 526.074, 587.433, 977.682, 1116.01, 1387.5, 2152.56, 3070.37, 3165.3],
    'c2h3cl_n0_1': [395, 618.573, 720.921, 896.572, 942.174, 1030.91, 1280.82, 1370.03, 1614, 3040, 3090, 3129],
    'c2h3n_1_n0_1': [364.71, 364.71, 919.92, 1040.79, 1040.79, 1390, 1448.03, 1448.03, 2266.45, 2953.92, 3040.69, 3040.69],
    'c2h3n_n0_1': [260, 260, 944.9, 1129, 1129, 1426.49, 1464.01, 1464.01, 2161, 2967, 3013, 3013],
    'c2h3of_n0_1': [123, 420, 567, 598, 826, 1000, 1054, 1188, 1378, 1437, 1440, 1870, 2955, 3004, 3043],
    'c2h4o2_1_n0_1': [130, 318, 332, 767, 925, 1032, 1166, 1168, 1207, 1371, 1443, 1445, 1454, 1754, 2943, 2969, 3012, 3045],
    'c2h4o2_n0_1': [93, 534, 581, 642, 657, 847, 989, 1048, 1182, 1264, 1382, 1430, 1430, 1788, 2944, 2996, 3051, 3585.2],
    'c2h4o_n0_1': [143.743, 509, 767.15, 866.963, 1107.3, 1114.04, 1352.6, 1395.2, 1429.91, 1436.64, 1747, 2715.77, 2923, 2964.44, 3014],
    'c2h5f_n0_1': [243, 415, 810, 881, 1050, 1109, 1172, 1274, 1365, 1397, 1449, 1466, 1491, 2920, 2947, 2965, 2985, 3000],
    'c2h6_n0_1': [289, 821.29, 821.29, 993.028, 1196.98, 1196.98, 1378.53, 1396.53, 1467.79, 1467.79, 1467.99, 1467.99, 2895.64, 2954, 2968.69, 2968.69, 2985.04, 2985.04],
    'c2h6o_n0_1': [203, 242, 412.35, 933.907, 1103.95, 1150, 1179, 1227, 1244, 1452, 1452, 1464, 1464, 1464, 1464, 2817, 2817.39, 2925, 2952, 2996, 2996],
    'c2h6s_n0_1': [175, 183, 280, 695, 742, 903, 946, 975.335, 1030, 1315, 1337, 1427, 1439, 1442, 1447, 2919, 2925, 2970, 2970, 2997, 2998],
    'c2hcl_n0_1': [324.444, 324.444, 607.624, 607.624, 750.36, 2113.85, 3339.36],
    'c2hf_n0_1': [366.639, 366.639, 583.704, 583.704, 1061.44, 2239.2, 3356.96],
    'c2n2_n0_1': [233.88, 233.88, 502.932, 502.932, 845.594, 2157.82, 2330.48],
    'c3h3cl_n0_1': [186, 311, 451, 637, 650, 725, 908, 960, 1179, 1271, 1441, 2147, 2986, 3002, 3335],
    'c3h3f_n0_1': [211, 310, 539, 635, 675, 940, 1018, 1039, 1242, 1381, 1465, 2150, 2955, 2972, 3338],
    'c3h3n_n0_1': [228.3, 332.678, 560.717, 681.794, 869, 954, 971, 1096, 1281, 1415, 1615, 2240, 3042, 3078, 3123],
    'c3h4_1_n0_1': [330.947, 330.947, 638.575, 638.575, 930.277, 1036.15, 1036.15, 1385.59, 1450.28, 1450.28, 2137.87, 2918, 2980.85, 2980.85, 3335.07],
    'c3h4_n0_1': [352.632, 352.632, 847.072, 847.072, 865, 998.799, 998.799, 1073, 1394.18, 1443, 1959.38, 3006.72, 3015, 3085.53, 3085.53],
    'c3h4o_n0_1': [157.883, 323.817, 564.34, 593.079, 911.342, 958.741, 992.655, 1002.01, 1153.4, 1275, 1360, 1420, 1625, 1724, 2800, 2998, 3069, 3103],
    'c3h6_n0_1': [189.2, 426.02, 576.27, 912.668, 919.293, 935.674, 990.776, 1045.19, 1170.04, 1297.86, 1377.94, 1418.9, 1442.71, 1451.04, 1653.18, 2931.46, 2954.3, 2972.3, 2991.03, 3015, 3091.62],
    'c3h8_n0_1': [217, 265, 369.223, 748.531, 870.396, 921.504, 940, 1053.8, 1157.5, 1191.5, 1278, 1338.96, 1376.85, 1391.9, 1451, 1461.07, 1462.49, 1471.87, 1476.38, 2887, 2887, 2961.7, 2967, 2968.2, 2968.2, 2972.6, 2976.7],
    'c3o2_n0_1': [60.7013, 60.7013, 540.296, 540.296, 597.664, 597.664, 787.72, 1587.39, 2196.93, 2289.8],
    'c4h2_n0_1': [219.978, 219.978, 482.708, 482.708, 625.499, 625.499, 627.896, 627.896, 871.958, 2022.24, 2188.93, 3332.15, 3333.66],
    'c4h6_n0_1': [162.419, 297.092, 512.2, 524.574, 748, 888.8, 908.072, 909.5, 972, 990.3, 1013.37, 1204.2, 1277.8, 1296.2, 1380.6, 1442.2, 1596.45, 1644.3, 2984, 3010, 3011.4, 3012.5, 3099, 3100.63],
    'c4n2_n0_1': [107.244, 107.244, 261.054, 261.054, 471.569, 471.569, 504.663, 620, 620, 1154.87, 2123.07, 2245.37, 2296.85],
    'c6h8_n0_1': [90, 170, 202, 217, 355, 444, 529, 590, 683, 872, 901, 928, 934, 941, 963, 988, 1013, 1186, 1192, 1220, 1255, 1288, 1295, 1400, 1432, 1579, 1627, 1629, 2953, 2989, 3019, 3045, 3054, 3054, 3085, 3099],
    'c_c2h4s3_n0_1': [82, 211, 378, 434, 578, 710, 801, 809, 862, 948, 1024, 1168, 1173, 1327, 1355, 1360, 1414, 2894, 2898, 2976, 2976],
    'c_c3h3no_1_n0_1': [591.6, 630.6, 764.9, 857.1, 866, 889.6, 900.2, 919.5, 1024.2, 1095.8, 1130, 1218.3, 1370.9, 1432.6, 1561.1, 3092, 3128, 3160],
    'c_c3h3no_n0_1': [609, 646.355, 749.311, 832.019, 859.19, 899.33, 909.285, 1051.76, 1081.29, 1091.12, 1142.51, 1259, 1329.75, 1500, 1540, 3134, 3138, 3170],
    'c_c3h6_n0_1': [737.549, 737.549, 853.975, 868.356, 868.356, 1028.37, 1028.37, 1066.81, 1126.69, 1189.22, 1189.22, 1191.3, 1440.02, 1440.02, 1499.28, 3019.24, 3019.24, 3026.71, 3082, 3082, 3101.75],
    'c_c3h6s_n0_1': [113, 529, 677, 700, 823, 845, 933, 975, 986, 1011, 1165, 1183, 1224, 1229, 1281, 1452, 1454, 1470, 2903, 2946, 2950, 2972, 2994, 2994],
    'c_c4h4n2_n0_1': [350, 418, 602, 704, 756, 785, 927, 960, 983, 1016, 1018, 1063, 1130, 1149, 1233, 1346, 1411, 1483, 1525, 1580, 3012, 3040, 3055, 3069.09],
    'c_c4h4o_n0_1': [599.694, 602.845, 721.5, 744.656, 837.59, 864, 870.43, 873, 994.683, 1042.5, 1067.22, 1140.2, 1180.84, 1266.75, 1384.51, 1490.55, 1557.5, 3130.15, 3139.84, 3160.75, 3169.4],
    'c_c4h5n_n0_1': [474.648, 614.01, 620.67, 692.2, 722.133, 826.82, 864.1, 865.6, 881.54, 1016.95, 1049.12, 1074.62, 1134.1, 1148.17, 1288.46, 1401.08, 1424.38, 1472.05, 1518.55, 3118.6, 3127.87, 3143.16, 3148.87, 3530.81],
    'c_c4h8o2_n0_1': [274, 288, 424, 435, 490, 610, 837, 853, 881, 889, 1015, 1052, 1086, 1110, 1128, 1136, 1217, 1256, 1291, 1305, 1335, 1369, 1378, 1397, 1444, 1449, 1457, 1459, 2856, 2856, 2863, 2863, 2968, 2968, 2970, 2970],
    'c_c5h5n_n0_1': [373, 403.3, 601.4, 652, 700.3, 744, 880, 936.6, 980, 991.4, 1007, 1031.7, 1071.9, 1079, 1143.3, 1218, 1227, 1362.3, 1441.9, 1483.4, 1580.5, 1583.9, 3030.1, 3042.4, 3072.8, 3086.9, 3094.2],
    'c_ch2n4_n0_1': [578, 658, 663, 906, 925, 969, 1002, 1015, 1084, 1159, 1259, 1384, 1441, 3102, 3447],
    'ccl2f2_n0_1': [261.6, 320.7, 437, 437.7, 458.6, 668.446, 923.24, 1101.38, 1161.09],
    'ccl4_n0_1': [218, 218, 313.6, 313.6, 313.6, 462.5, 793.1, 793.1, 793.1],
    'cf4_n0_1': [435.4, 435.4, 631.1, 631.1, 631.1, 909.1, 1283.2, 1283.2, 1283.2],
    'ch2cl2_n0_1': [281.5, 712.9, 759.82, 898.66, 1153, 1268.86, 1435, 2997.66, 3055],
    'ch2n2_n0_1': [408.87, 415.79, 568.19, 1109, 1175, 1414.4, 2101.58, 3077.1, 3184.5],
    'ch2o2_n0_1': [626.166, 640.725, 1033.47, 1109.2, 1248.67, 1379.05, 1776.83, 2942, 3568.9],
    'ch2s_n0_1': [990.182, 991.02, 1059.2, 1455.5, 2971.03, 3024.62],
    'ch3cl_n0_1': [732.842, 1018.06, 1018.06, 1354.88, 1452.17, 1452.17, 2967.77, 3037.14, 3039.26],
    'ch3f_n0_1': [1048.61, 1182.67, 1182.67, 1459.39, 1467.81, 1467.81, 2916.64, 2998.44, 2998.44],
    'ch3n_n0_1': [1058.19, 1060.76, 1126.99, 1344.27, 1452.04, 1638.3, 2914.18, 3024.45, 3262.62],
    'ch3no_n0_1': [288.988, 565.831, 602.393, 1033.3, 1045.7, 1258.2, 1390.7, 1578.9, 1754.1, 2853.6, 3439.5, 3563.7],
    'ch4_n0_1': [1310.76, 1310.76, 1310.76, 1533.33, 1533.33, 2932.37, 3018.53, 3018.53, 3018.53],
    'ch4o_n0_1': [199.8, 1033.7, 1070.2, 1156.5, 1335.2, 1453.3, 1474.2, 1483.5, 2844.7, 2961.1, 3003.7, 3682.5],
    'ch4s_n0_1': [234, 710.981, 802, 976, 1072, 1332, 1443.96, 1451.77, 2604.15, 2947.12, 3010.09, 3010.09],
    'ch5n_n0_1': [264.583, 779.611, 1044.81, 1130, 1195, 1430, 1455, 1473, 1485, 1622.02, 2820, 2961, 2985, 3361, 3427],
    'ch5p_n0_1': [219, 675.7, 675.7, 729.5, 977.6, 1016.9, 1091.9, 1296.2, 1428.6, 1435.2, 2304.6, 2309, 2936.4, 2989.8, 3002.8],
    'ch6si_n0_1': [187, 524.019, 524.019, 702.976, 871, 871, 946, 946, 946, 1264, 1403, 1403, 2165.69, 2169, 2169, 2928.84, 2981.57, 2981.57],
    'ch_n0_2': [2732.98],
    'chcl3_n0_1': [260.594, 260.594, 367.296, 676.643, 775.961, 775.961, 1220.34, 1220.34, 3032.93],
    'chf3_n0_1': [507.822, 507.822, 700.099, 1141.46, 1157.33, 1157.33, 1377.85, 1377.85, 3018],
    'cl2_n0_1': [559.751],
    'cl2o_n0_1': [300, 641.969, 686.594],
    'clcn_n0_1': [381.877, 381.877, 747.819, 2249.25],
    'clf3_n0_1': [328, 328, 442, 530, 702, 751],
    'clf_n0_1': [773.499],
    'clno2_n0_1': [370.151, 410, 651.7, 792.761, 1267.3, 1683.89],
    'clno_n0_1': [331.971, 595.852, 1799.73],
    'clo_n0_2': [853.643],
    'cn_n0_2': [2042.42],
    'co2_n0_1': [667.38, 667.38, 1335.13, 2349.14],
    'co_n0_1': [2169.76],
    'cocl2_n0_1': [301.546, 443.172, 572.526, 582.089, 851.013, 1828.2],
    'coclf_n0_1': [408.81, 501.594, 666.586, 764.388, 1095.06, 1875.83],
    'cof2_n0_1': [581.741, 619.081, 774, 963.325, 1243.27, 1944.61],
    'cs2_n0_1': [395.988, 395.988, 672.73, 1535.36],
    'cs_n0_1': [1285.15],
    'cscl2_n0_1': [297, 302, 471.043, 503.807, 819.614, 1138.84],
    'csf2_n0_1': [417, 526, 622, 787, 1189, 1368],
    'f2_n0_1': [893.942],
    'f2o_n0_1': [460.56, 828.688, 928.071],
    'f2so_n0_1': [376, 393, 530, 747, 808.422, 1334],
    'fcn_n0_1': [451.32, 451.32, 1076.49, 2318.81],
    'h2co_n0_1': [1167.26, 1249.09, 1500.17, 1746.01, 2782.46, 2843.33],
    'h2o_n0_1': [1594.74, 3656.65, 3755.79],
    'h2s_n0_1': [1182.58, 2614.41, 2628.45],
    'hcl_n0_1': [2990.92],
    'hcn_n0_1': [711.979, 711.979, 2096.84, 3311.48],
    'hco_n0_2': [1080.76, 1868.17, 2434.48],
    'hnco_n0_1': [577.347, 660, 776.623, 1322.25, 2268.89, 3538.25],
    'hno3_n0_1': [458.229, 580.304, 648.826, 763.154, 886.229, 1303.07, 1326.19, 1709.57, 3550.7],
    'hno_n0_1': [1500.82, 1565.35, 2683.95],
    'ho2_n0_2': [1097.63, 1391.75, 3436.2],
    'hocl_n0_1': [724.358, 1238.62, 3609.48],
    'hof_n0_1': [889.08, 1353.4, 3577.93],
    'n2f2_n0_1': [365.5, 423, 600, 990, 1010, 1522],
    'n2h4_n0_1': [376.83, 780, 966, 1076, 1275, 1275, 1628, 1642, 3314, 3325, 3350, 3398],
    'n2o_n0_1': [588.768, 588.768, 1284.9, 2223.76],
    'ncl2f_n0_1': [274, 344, 409, 615, 692, 825],
    'nclf2_n0_1': [378, 382, 556, 697, 854, 930],
    'nf3_n0_1': [493.423, 493.423, 647.134, 907.541, 907.541, 1032],
    'nh3_n0_1': [968.122, 1626.28, 1626.28, 3323.71, 3443.68, 3443.68],
    'nh_n0_3': [3125.57],
    'nhf2_n0_1': [500, 888, 972, 1307, 1424, 3193],
    'no2_n0_2': [749.653, 1319.77, 1616.85],
    'nscl_n0_1': [271.65, 414.18, 1325.57],
    'nsf_n0_1': [366, 642, 1372],
    'o3_n0_1': [700.931, 1042.08, 1103.14],
    'ocs_n0_1': [521, 521, 858.97, 2062.2],
    'onf_n0_1': [519.597, 765.355, 1844.1],
    'p4_n0_1': [360.813, 360.813, 466.925, 466.925, 466.925, 600.51],
    'pcl3_n0_1': [198, 198, 252, 482, 482, 504],
    'pf3_n0_1': [347.086, 347.086, 487.716, 859.219, 859.219, 891.94],
    'ph3_n0_1': [992.135, 1118.31, 1118.31, 2321.12, 2326.5, 2326.5],
    'ph_n0_3': [2276.21],
    'pn_n0_1': [1323.15],
    's2_n0_1': [725.71],
    's2f2_n0_1': [182.5, 301, 319.8, 614.6, 680.8, 717],
    's2o_n0_1': [380.31, 679.136, 1166.45],
    'scl2_n0_1': [205, 525, 528],
    'sh_n0_2': [2599.05],
    'si2h6_n0_1': [130.982, 373.364, 373.364, 434.2, 625.2, 625.2, 842.751, 909, 929.3, 939.33, 939.33, 939.33, 2152, 2154.6, 2154.6, 2155.5, 2169.53, 2169.53],
    'sih2_n0_1': [998.624, 1987.69, 1995.93],
    'sih2cl2_n0_1': [188, 527, 590, 602, 710, 876, 954, 2224, 2237],
    'sih3cl_n0_1': [550.929, 664.132, 664.132, 949, 949, 954, 2195, 2201, 2201],
    'sih3f_n0_1': [729, 729, 875, 961, 961, 991, 2206.8, 2209.06, 2209.06],
    'sih4_n0_1': [913.467, 913.467, 913.467, 974.6, 974.6, 2186.87, 2189.19, 2189.19, 2189.19],
    'sihcl3_n0_1': [175.5, 175.5, 253.7, 498.6, 600.1, 600.1, 810.8, 810.8, 2260.9],
    'sihf3_n0_1': [305.455, 305.455, 424.03, 843.6, 858.25, 858.25, 999.581, 999.581, 2315.6],
    'sin_ch2_n0_1': [1352.59, 2806.07, 2864.5],
    'sio_n0_1': [1241.54],
    'so2_n0_1': [517.872, 1155.71, 1362.06],
    'so3_n0_1': [497.568, 530.086, 530.086, 1064.92, 1391.52, 1391.52],
    'socl2_n0_1': [194, 283.726, 345.967, 459.821, 500.094, 1251],
    'trans_c2h4cl2_n0_1': [137, 228, 303, 712, 758, 769, 992, 1057, 1129, 1233, 1265, 1308, 1442, 1455, 2968, 2973, 3005, 3018],
    'tri_ch2_n0_3': [963.1, 2992, 3373.7],
}

N_ITERATIONS = 1000
TEST_SIZE = 0.3
RANDOM_STATE = 42


def find_molecule_key(filename):
    """Return the LITERATURE_DATA key that matches the given file name."""
    base = os.path.basename(filename)
    # exact stem match (like the large script)
    stem = base.split(".", 1)[0]
    return stem if stem in LITERATURE_DATA else None


def extract_frequencies_from_orca_output(path):
    """Extract real vibrational frequencies (> 0.1 cm^-1) from an ORCA output."""
    mol_key = find_molecule_key(path)
    if mol_key is None:
        return None, []

    try:
        with open(path, "r", encoding="utf-8") as f:
            content = f.read()
    except OSError as exc:
        print(f"[warning] could not read '{path}': {exc}")
        return None, []

    idx = content.find("VIBRATIONAL FREQUENCIES")
    if idx == -1:
        return None, []

    freqs = []
    for line in content[idx:].splitlines():
        m = re.match(r"^\s*\d+:\s*([0-9]+(?:\.[0-9]+)?)\s*cm\*\*-1", line)
        if m:
            freq = float(m.group(1))
            if freq > 0.1:
                freqs.append(freq)

    return mol_key, freqs


def categorize_frequency(freq):
    if freq < 1000.0:
        return "low"
    if freq <= 2000.0:
        return "mid"
    return "high"


def calculate_scaling_factor(omega_calc, freq_exp):
    """
    Single least-squares scaling factor:
        λ = (Σ ωᵢ·νᵢ) / (Σ ωᵢ²)
    """
    omega_calc = np.asarray(omega_calc, dtype=float)
    freq_exp = np.asarray(freq_exp, dtype=float)
    num = np.sum(omega_calc * freq_exp)
    den = np.sum(omega_calc**2)
    return num / den


def train_test_split_custom(data_size, test_size=TEST_SIZE, random_state=None):
    """
    Returns train_idx, test_idx as numpy integer arrays.
    """
    if data_size <= 0:
        return np.array([], dtype=int), np.array([], dtype=int)

    if not (0.0 < test_size < 1.0):
        raise ValueError("test_size must be between 0 and 1")

    if random_state is not None:
        random.seed(random_state)
        np.random.seed(random_state)

    indices = list(range(data_size))
    random.shuffle(indices)

    n_test = int(data_size * test_size)
    test_idx = np.array(indices[:n_test], dtype=int)
    train_idx = np.array(indices[n_test:], dtype=int)
    return train_idx, test_idx


def calculate_scaling_factor_cv(omega_calc, freq_exp):
    """
    Return the mean scaling factor over N_ITERATIONS.
    """
    omega_calc = np.asarray(omega_calc, dtype=float)
    freq_exp = np.asarray(freq_exp, dtype=float)
    n = omega_calc.size

    scaling_factors = []
    for i in range(N_ITERATIONS):
        rs = RANDOM_STATE + i if RANDOM_STATE is not None else None
        train_idx, _ = train_test_split_custom(
            n, test_size=TEST_SIZE, random_state=rs
        )
        lam = calculate_scaling_factor(omega_calc[train_idx], freq_exp[train_idx])
        scaling_factors.append(lam)

    return float(np.mean(scaling_factors))


def collect_pairs(directory):
    directory = os.path.abspath(directory)

    # extension handling
    files = [
        os.path.join(directory, name)
        for name in os.listdir(directory)
        if name.endswith((".out", ".log"))
    ]
    if not files:
        print(f"No ORCA output files (*.out, *.log) found in '{directory}'.")
        return [], {"low": [], "mid": [], "high": []}

    all_pairs = []
    cat_pairs = {"low": [], "mid": [], "high": []}

    for path in files:
        mol_key, freqs = extract_frequencies_from_orca_output(path)
        if mol_key is None or not freqs:
            continue

        lit = LITERATURE_DATA.get(mol_key, [])
        if not lit:
            continue

        n = min(len(freqs), len(lit))
        for i in range(n):
            freq_calc = float(freqs[i])
            freq_exp = float(lit[i])
            all_pairs.append((freq_calc, freq_exp))
            cat = categorize_frequency(freq_calc)
            cat_pairs[cat].append((freq_calc, freq_exp))

    return all_pairs, cat_pairs


def main(argv=None):
    parser = argparse.ArgumentParser(
        prog="get_scaling_factors",
        description="Compute vibrational frequency scaling factors from ORCA outputs.",
    )
    parser.add_argument(
        "directory",
        nargs="?",
        default=".",
        help="Directory with ORCA output files (default: current directory).",
    )
    args = parser.parse_args(argv)

    all_pairs, cat_pairs = collect_pairs(args.directory)
    if not all_pairs:
        print("No usable frequency/literature pairs found.")
        return 1

    omega_all = np.array([x for x, _ in all_pairs], dtype=float)
    freq_all = np.array([x for _, x in all_pairs], dtype=float)
    lam_all = calculate_scaling_factor_cv(omega_all, freq_all)

    print("Global scaling factor (all frequencies):")
    print(f"  lambda  = {lam_all:.9f}")
    print(f"  N_pairs = {len(all_pairs)}\n")

    labels = {
        "low":  "Low  frequencies   (< 1000 cm^-1)",
        "mid":  "Mid  frequencies   (1000-2000 cm^-1)",
        "high": "High frequencies   (> 2000 cm^-1)",
    }

    for key in ("low", "mid", "high"):
        pairs = cat_pairs[key]
        if not pairs:
            continue
        omega = np.array([x for x, _ in pairs], dtype=float)
        freq = np.array([x for _, x in pairs], dtype=float)
        lam = calculate_scaling_factor_cv(omega, freq)
        print(labels[key])
        print(f"  lambda  = {lam:.9f}")
        print(f"  N_pairs = {len(pairs)}\n")

    return 0


if __name__ == "__main__":
    sys.exit(main())
