# Supplementary material for: Steric Mapping, Ligand Dynamics, and Cycloisomerization Catalysis with Redox Robust MnI/0/‑I Dicarbenes
Source: Organometallics. 2026 Apr 27;45(12):1355–67. doi: 10.1021/acs.organomet.6c00057 (PMC13292348; doi:10.1021/acs.organomet.6c00057)
Supplement: Supplementary file 2 [file om6c00057_si_002.zip › comp_SI/2_scaling_factors/orca_scaling_factors_example.inp]

! UKS OPT FREQ VERYTIGHTOPT PBE0 D4 DEF2-TZVP RIJCOSX
! VERYTIGHTSCF DEFGRID3 NOSYM

%geom
  MaxIter 100  # 2 x default (3N: 6), at least 100
end

%basis
  AuxJ "DEF2/JK"
end

%output
  # shorten output to get smaller .out files
  Print[ P_Internal ]          0  # internal coordinates
  Print[ P_OrbEn ]             0  # orbital energies
  Print[ P_Basis ]             0  # basis set information
  Print[ P_Mayer ]             0  # Mayer population analysis
  Print[ P_Loewdin ]           0  # Loewdin population analysis
  # Mulliken population analysis
  Print[ P_AtCharges_M ]       1  # atomic charges
  Print[ P_OrbCharges_M ]      0  # orbital charges
  Print[ P_FragCharges_M ]     0  # fragment charges
  Print[ P_BondOrder_M ]       1  # bond orders
  Print[ P_FragBondOrder_M ]   0  # fragment b.o.
  Print[ P_ReducedOrbPop_M ]   0  # reduced orb. Charges
  Print[ P_AtPopMO_M ]         0  # atomic charges in each MO
  Print[ P_OrbPopMO_M ]        0  # orbital pop for each MO
  Print[ P_ReducedOrbPopMO_M ] 0  # reduced orbital pop for each MO
  Print[ P_FragPopMO_M ]       0  # fragment pop for each MO
end

%maxcore 12027

%pal nprocs 4 end  # num_cpus = 4

*xyz 0 1
Cl         0.88172       -0.05182       -0.03187
H          2.18754       -0.05182       -0.03187
*
