# Supplementary material for: Steric Mapping, Ligand Dynamics, and Cycloisomerization Catalysis with Redox Robust MnI/0/‑I Dicarbenes
Source: Organometallics. 2026 Apr 27;45(12):1355–67. doi: 10.1021/acs.organomet.6c00057 (PMC13292348; doi:10.1021/acs.organomet.6c00057)
Supplement: Supplementary file 2 [file om6c00057_si_002.zip › comp_SI/2_scaling_factors/scaling_factors_3c.xlsx]

## Sheet: Sheet1
λ	HF-3c	B97-3c	r2SCAN-3c	B3LYP-3c	PBEh-3c	ωB97X-3c	PBE0-D4/def2-TZVPD
Global	0.842686	0.980784	0.970403	0.973135	0.933053	0.937523	0.960469
Low	0.871114	1.02035	1.00394	0.99918	0.946837	0.961831	0.979918
Mid	0.864054	0.982693	0.980532	0.967165	0.931126	0.948115	0.970305
High	0.834775	0.976769	0.964626	0.972682	0.932581	0.932534	0.95595
